# Supplementary material for: [2-(Tetra­zol-1-yl)acetato-κO]tris­(tri­phenyl­phosphine-κP)silver(I) mono­hydrate
Source: Acta Crystallogr Sect E Struct Rep Online. 2009 Nov 18;65(Pt 12):m1601. doi: 10.1107/S1600536809048144 (PMC2972064; doi:10.1107/S1600536809048144)
Supplement: Supplementary file 1 [file e-65-m1601-sup1.cif]

##############################################################################
###                                                                        ###
###        Electronic paper (Acta Crystallographica Section E)             ###
###                                                                        ###
##############################################################################
#                                                                            #
# This CIF contains the data in a paper accepted for publication in Acta     #
# Crystallographica Section E. It conforms to the requirements of Notes      #
# for Authors for Section E, and has been peer reviewed under the auspices   #
# of the IUCr Commission on Journals.                                        #
#                                                                            #
# Full details of the Crystallographic Information File format               #
# are given in the paper "The Crystallographic Information File (CIF):       #
# a New Standard Archive File for Crystallography" by S. R. Hall, F. H.      #
# Allen and I. D. Brown [Acta Cryst. (1991), A47, 655-685].                  #
#                                                                            #
# The current version of the core CIF dictionary is obtainable from          #
# ftp://ftp.iucr.org/pub/cif_core.dic. The current version number is 2.4.    #
#                                                                            #
# Software is freely available for graphical display of the structure(s) in  #
# this CIF.  For information consult the CIF home page http://www.iucr.org/  #
# cif/home.html                                                              #
#                                                                            #
# This file may be used for bona fide research purposes within the           #
# scientific community so long as proper attribution is given to the journal # 
# article from which it was obtained.                                        #
#                                                                            #
##############################################################################
                                             
data_global
_audit_creation_method     SHELXL-97
_journal_date_recd_electronic     2009-10-17
_journal_date_accepted     2009-11-13
_journal_name_full     'Acta Crystallographica, Section E'
_journal_year     2009
_journal_volume     65
_journal_issue     12
_journal_page_first     m1601
_journal_page_last     m1601
_journal_paper_category     QM
_journal_coeditor_code     HY2246
_publ_contact_author
;
     Dr. Seik Weng Ng
     Department of Chemistry
     University of Malaya
     50603 Kuala Lumpur
     Malaysia
;
_publ_contact_author_name     'Zhao, Jun'
_publ_contact_author_address
;
College of Mechanical & Material Engineering
Functional Materials Research Institute
China Three Gorges University
Yichang 443002
People's Republic of China
;
_publ_contact_author_email     junzhao08@gmail.com
_publ_contact_author_fax     '86-717-6397516'
_publ_contact_author_phone     '86-717-6397516'
_publ_section_title
;\
[2-(Tetrazol-1-yl)acetato-\k<i>O</i>]tris(triphenylphosphine-\
\k<i>P</i>)silver(I) monohydrate
;
loop_
    _publ_author_name
    _publ_author_address
    'Zhao, Jun'
;
College of Mechanical & Material Engineering
Functional Materials Research Institute
China Three Gorges University
Yichang 443002
People's Republic of China
;
    'Hu, Zong-Zhi'
;
College of Mechanical & Material Engineering
Functional Materials Research Institute
China Three Gorges University
Yichang 443002
People's Republic of China
;
    'Zheng, Xue-Gang'
;
Lanzhou Institute of Biological Products
Lanzhou 730046
People's Republic of China
;
    'Ng, Seik Weng'
;
Department of Chemistry
University of Malaya
50603 Kuala Lumpur
Malaysia
;
data_I
_audit_creation_method     SHELXL-97
_chemical_name_systematic
;
[2-(Tetrazol-1-yl)acetato-\k<i>O</i>]tris(triphenylphosphine-
\k<i>P</i>)silver(I) monohydrate
;
_chemical_name_common     ?
_chemical_formula_moiety     'C57 H48 Ag N4 O2 P3, H2 O'
_chemical_formula_sum     'C57 H50 Ag N4 O3 P3'
_chemical_formula_iupac     '[Ag (C3 H3 N4 O2) (C18 H15 P)3] , H2 O'
_chemical_formula_weight     1039.79
_chemical_melting_point     ?
_symmetry_cell_setting     Monoclinic
_symmetry_space_group_name_H-M     'P 21/n'
_symmetry_space_group_name_Hall     '-P 2yn'
loop_
    _symmetry_equiv_pos_as_xyz
    'x, y, z'
    '-x+1/2, y+1/2, -z+1/2'
    '-x, -y, -z'
    'x-1/2, -y-1/2, z-1/2'
_cell_length_a     13.613(4)
_cell_length_b     23.017(6)
_cell_length_c     16.115(4)
_cell_angle_alpha     90.00
_cell_angle_beta     95.590(3)
_cell_angle_gamma     90.00
_cell_volume     5025(2)
_cell_formula_units_Z     4
_cell_measurement_reflns_used     8961
_cell_measurement_theta_min     2.1
_cell_measurement_theta_max     27.5
_cell_measurement_temperature     293(2)
_exptl_crystal_description     Block
_exptl_crystal_colour     Colorless
_exptl_crystal_size_max     0.40
_exptl_crystal_size_mid     0.20
_exptl_crystal_size_min     0.20
_exptl_crystal_density_diffrn     1.374
_exptl_crystal_density_meas     ?
_exptl_crystal_density_method     'not measured'
_exptl_crystal_F_000     2144
_exptl_absorpt_coefficient_mu     0.545
_exptl_absorpt_correction_type     multi-scan
_exptl_absorpt_process_details     '(CrystalClear; Rigaku, 2002)'
_exptl_absorpt_correction_T_min     0.8113
_exptl_absorpt_correction_T_max     0.8987
_diffrn_ambient_temperature     293(2)
_diffrn_radiation_type     MoK\a
_diffrn_radiation_wavelength     0.71073
_diffrn_radiation_source     'fine-focus sealed tube'
_diffrn_radiation_monochromator     graphite
_diffrn_measurement_device_type     'Rigaku Mercury CCD'
_diffrn_measurement_method     '\w scan'
_diffrn_detector_area_resol_mean     ?
_diffrn_reflns_number     38977
_diffrn_reflns_av_R_equivalents     0.0379
_diffrn_reflns_av_sigmaI/netI     0.0386
_diffrn_reflns_theta_min     2.32
_diffrn_reflns_theta_max     27.48
_diffrn_reflns_theta_full     27.48
_diffrn_measured_fraction_theta_max     0.999
_diffrn_measured_fraction_theta_full     0.999
_diffrn_reflns_limit_h_min     -16
_diffrn_reflns_limit_h_max     17
_diffrn_reflns_limit_k_min     -29
_diffrn_reflns_limit_k_max     26
_diffrn_reflns_limit_l_min     -20
_diffrn_reflns_limit_l_max     20
_diffrn_standards_number     ?
_diffrn_standards_interval_count     ?
_diffrn_standards_interval_time     ?
_diffrn_standards_decay_%     ?
_reflns_number_total     11514
_reflns_number_gt     9437
_reflns_threshold_expression     I>2\s(I)
_refine_ls_structure_factor_coef     Fsqd
_refine_ls_matrix_type     full
_refine_ls_R_factor_all     0.0690
_refine_ls_R_factor_gt     0.0530
_refine_ls_wR_factor_gt     0.1288
_refine_ls_wR_factor_ref     0.1387
_refine_ls_goodness_of_fit_ref     1.062
_refine_ls_restrained_S_all     1.074
_refine_ls_number_reflns     11514
_refine_ls_number_parameters     505
_refine_ls_number_restraints     6
_refine_ls_hydrogen_treatment     constr
_refine_ls_weighting_scheme     calc
_refine_ls_weighting_details
         'calc w=1/[\s^2^(Fo^2^)+(0.0650P)^2^+3.6165P] where P=(Fo^2^+2Fc^2^)/3'
_atom_sites_solution_hydrogens     geom
_atom_sites_solution_primary     direct
_atom_sites_solution_secondary     difmap
_refine_ls_shift/su_max     0.001
_refine_ls_shift/su_mean     0.001
_refine_diff_density_max     0.642
_refine_diff_density_min     -0.547
_refine_ls_extinction_method     none
_refine_ls_extinction_coef     ?
loop_
    _atom_type_symbol
    _atom_type_description
    _atom_type_scat_dispersion_real
    _atom_type_scat_dispersion_imag
    _atom_type_scat_source
    'C' 'C' 0.0033 0.0016
                         'International Tables Vol C Tables 4.2.6.8 and 6.1.1.4'
    'H' 'H' 0.0000 0.0000
                         'International Tables Vol C Tables 4.2.6.8 and 6.1.1.4'
    'N' 'N' 0.0061 0.0033
                         'International Tables Vol C Tables 4.2.6.8 and 6.1.1.4'
    'O' 'O' 0.0106 0.0060
                         'International Tables Vol C Tables 4.2.6.8 and 6.1.1.4'
    'P' 'P' 0.1023 0.0942
                         'International Tables Vol C Tables 4.2.6.8 and 6.1.1.4'
    'Ag' 'Ag' -0.8971 1.1015
                         'International Tables Vol C Tables 4.2.6.8 and 6.1.1.4'
_computing_data_collection     'CrystalClear (Rigaku, 2002)'
_computing_cell_refinement     'CrystalClear (Rigaku, 2002)'
_computing_data_reduction     'CrystalClear (Rigaku, 2002)'
_computing_structure_solution     'SHELXS97 (Sheldrick, 2008)'
_computing_structure_refinement     'SHELXL97 (Sheldrick, 2008)'
_computing_molecular_graphics     'X-SEED (Barbour, 2001)'
_computing_publication_material     'publCIF (Westrip, 2009)'
loop_
    _atom_site_type_symbol
    _atom_site_label
    _atom_site_fract_x
    _atom_site_fract_y
    _atom_site_fract_z
    _atom_site_U_iso_or_equiv
    _atom_site_adp_type
    _atom_site_calc_flag
    _atom_site_refinement_flags
    _atom_site_occupancy
    _atom_site_disorder_assembly
    _atom_site_disorder_group
    Ag Ag1 0.599944(17) 0.636548(11) 0.735961(14) 0.03902(9) Uani d . 1 . .
    P P1 0.72965(6) 0.67625(4) 0.84989(5) 0.0411(2) Uani d . 1 . .
    P P2 0.63570(6) 0.65042(4) 0.58575(5) 0.03453(18) Uani d . 1 . .
    P P3 0.43100(6) 0.65097(4) 0.78029(5) 0.03721(19) Uani d . 1 . .
    O O1 0.6750(2) 0.54428(11) 0.75165(16) 0.0564(7) Uani d . 1 . .
    O O2 0.5471(2) 0.50271(14) 0.8047(2) 0.0695(8) Uani d . 1 . .
    O O1W 0.3908(6) 0.4246(4) 0.7697(6) 0.267(4) Uani d U 1 . .
    H H1W1 0.4273 0.4541 0.7718 0.401 Uiso d R 1 . .
    H H1W2 0.3836 0.4122 0.7204 0.401 Uiso d R 1 . .
    N N1 0.7978(2) 0.45528(13) 0.7941(2) 0.0510(7) Uani d . 1 . .
    N N2 0.8329(3) 0.42544(19) 0.7329(2) 0.0766(11) Uani d . 1 . .
    N N3 0.9236(3) 0.4415(2) 0.7300(3) 0.0852(13) Uani d . 1 . .
    N N4 0.9487(3) 0.4813(2) 0.7895(3) 0.0849(12) Uani d . 1 . .
    C C1 0.84036(14) 0.70195(11) 0.80516(14) 0.0445(8) Uani d G 1 . .
    C C2 0.8852(2) 0.66286(10) 0.75500(16) 0.0631(11) Uani d G 1 . .
    H H2 0.8605 0.6253 0.7477 0.076 Uiso calc R 1 . .
    C C3 0.9670(2) 0.67986(15) 0.71568(16) 0.0797(15) Uani d G 1 . .
    H H3 0.9971 0.6537 0.6821 0.096 Uiso calc R 1 . .
    C C4 1.00398(16) 0.73593(16) 0.72653(17) 0.0792(16) Uani d G 1 . .
    H H4 1.0587 0.7473 0.7002 0.095 Uiso calc R 1 . .
    C C5 0.95910(19) 0.77502(12) 0.77669(18) 0.0720(13) Uani d G 1 . .
    H H5 0.9838 0.8125 0.7839 0.086 Uiso calc R 1 . .
    C C6 0.87729(18) 0.75802(10) 0.81600(15) 0.0551(9) Uani d G 1 . .
    H H6 0.8473 0.7842 0.8496 0.066 Uiso calc R 1 . .
    C C7 0.77831(16) 0.62218(10) 0.92662(13) 0.0448(8) Uani d G 1 . .
    C C8 0.71101(14) 0.58444(12) 0.95758(16) 0.0613(10) Uani d G 1 . .
    H H8 0.6447 0.5862 0.9375 0.074 Uiso calc R 1 . .
    C C9 0.7429(2) 0.54412(12) 1.01856(17) 0.0757(13) Uani d G 1 . .
    H H9 0.6978 0.5189 1.0393 0.091 Uiso calc R 1 . .
    C C10 0.8420(2) 0.54154(11) 1.04857(16) 0.0742(13) Uani d G 1 . .
    H H10 0.8633 0.5146 1.0894 0.089 Uiso calc R 1 . .
    C C11 0.90932(15) 0.57928(12) 1.01761(16) 0.0645(11) Uani d G 1 . .
    H H11 0.9757 0.5776 1.0377 0.077 Uiso calc R 1 . .
    C C12 0.87747(15) 0.61960(11) 0.95663(15) 0.0538(9) Uani d G 1 . .
    H H12 0.9225 0.6449 0.9359 0.065 Uiso calc R 1 . .
    C C13 0.69582(17) 0.73678(9) 0.91528(12) 0.0425(7) Uani d G 1 . .
    C C14 0.64237(17) 0.78217(11) 0.87600(11) 0.0513(9) Uani d G 1 . .
    H H14 0.6266 0.7815 0.8185 0.062 Uiso calc R 1 . .
    C C15 0.61245(18) 0.82861(10) 0.92259(16) 0.0617(10) Uani d G 1 . .
    H H15 0.5767 0.8590 0.8963 0.074 Uiso calc R 1 . .
    C C16 0.6360(2) 0.82967(10) 1.00846(16) 0.0655(11) Uani d G 1 . .
    H H16 0.6160 0.8608 1.0396 0.079 Uiso calc R 1 . .
    C C17 0.6895(2) 0.78428(12) 1.04775(10) 0.0660(11) Uani d G 1 . .
    H H17 0.7052 0.7850 1.1052 0.079 Uiso calc R 1 . .
    C C18 0.71937(18) 0.73784(10) 1.00116(12) 0.0540(9) Uani d G 1 . .
    H H18 0.7551 0.7075 1.0274 0.065 Uiso calc R 1 . .
    C C19 0.54054(14) 0.61888(11) 0.51130(15) 0.0410(7) Uani d G 1 . .
    C C20 0.56112(16) 0.57351(15) 0.4588(2) 0.114(3) Uani d G 1 . .
    H H20 0.6257 0.5605 0.4576 0.137 Uiso calc R 1 . .
    C C21 0.4852(2) 0.54751(15) 0.4079(2) 0.140(3) Uani d G 1 . .
    H H21 0.4990 0.5172 0.3728 0.168 Uiso calc R 1 . .
    C C22 0.38870(19) 0.56688(14) 0.4097(2) 0.0758(13) Uani d G 1 . .
    H H22 0.3379 0.5495 0.3756 0.091 Uiso calc R 1 . .
    C C23 0.36812(13) 0.61224(14) 0.46219(19) 0.0696(12) Uani d G 1 . .
    H H23 0.3036 0.6252 0.4633 0.083 Uiso calc R 1 . .
    C C24 0.44404(16) 0.63825(12) 0.51302(17) 0.0608(11) Uani d G 1 . .
    H H24 0.4303 0.6686 0.5482 0.073 Uiso calc R 1 . .
    C C25 0.64115(17) 0.72619(8) 0.55331(13) 0.0376(7) Uani d G 1 . .
    C C26 0.60325(17) 0.74622(10) 0.47532(12) 0.0481(8) Uani d G 1 . .
    H H26 0.5697 0.7209 0.4375 0.058 Uiso calc R 1 . .
    C C27 0.6155(2) 0.80408(11) 0.45384(14) 0.0607(10) Uani d G 1 . .
    H H27 0.5901 0.8175 0.4017 0.073 Uiso calc R 1 . .
    C C28 0.6656(2) 0.84190(8) 0.5104(2) 0.0786(14) Uani d G 1 . .
    H H28 0.6738 0.8806 0.4960 0.094 Uiso calc R 1 . .
    C C29 0.7035(2) 0.82187(10) 0.58835(17) 0.0884(16) Uani d G 1 . .
    H H29 0.7371 0.8472 0.6262 0.106 Uiso calc R 1 . .
    C C30 0.6913(2) 0.76401(11) 0.60982(12) 0.0614(11) Uani d G 1 . .
    H H30 0.7167 0.7506 0.6620 0.074 Uiso calc R 1 . .
    C C31 0.74926(14) 0.62037(10) 0.55056(14) 0.0395(7) Uani d G 1 . .
    C C32 0.79144(18) 0.64384(10) 0.48291(15) 0.0627(11) Uani d G 1 . .
    H H32 0.7639 0.6766 0.4562 0.075 Uiso calc R 1 . .
    C C33 0.87483(19) 0.61828(13) 0.45522(16) 0.0728(13) Uani d G 1 . .
    H H33 0.9031 0.6340 0.4100 0.087 Uiso calc R 1 . .
    C C34 0.91602(16) 0.56926(12) 0.49519(17) 0.0644(11) Uani d G 1 . .
    H H34 0.9718 0.5522 0.4767 0.077 Uiso calc R 1 . .
    C C35 0.87383(18) 0.54580(10) 0.56285(16) 0.0617(10) Uani d G 1 . .
    H H35 0.9014 0.5130 0.5896 0.074 Uiso calc R 1 . .
    C C36 0.79045(17) 0.57135(10) 0.59053(13) 0.0485(8) Uani d G 1 . .
    H H36 0.7622 0.5557 0.6358 0.058 Uiso calc R 1 . .
    C C37 0.32834(15) 0.60244(11) 0.74617(15) 0.0423(7) Uani d G 1 . .
    C C38 0.24374(18) 0.59950(13) 0.78783(15) 0.0623(11) Uani d G 1 . .
    H H38 0.2389 0.6217 0.8355 0.075 Uiso calc R 1 . .
    C C39 0.16630(15) 0.56336(14) 0.7583(2) 0.0726(13) Uani d G 1 . .
    H H39 0.1097 0.5614 0.7862 0.087 Uiso calc R 1 . .
    C C40 0.1735(2) 0.53015(13) 0.6871(2) 0.0822(15) Uani d G 1 . .
    H H40 0.1217 0.5060 0.6673 0.099 Uiso calc R 1 . .
    C C41 0.2581(2) 0.53309(14) 0.64542(18) 0.0932(17) Uani d G 1 . .
    H H41 0.2629 0.5109 0.5978 0.112 Uiso calc R 1 . .
    C C42 0.33550(18) 0.56923(13) 0.67497(16) 0.0685(12) Uani d G 1 . .
    H H42 0.3921 0.5712 0.6471 0.082 Uiso calc R 1 . .
    C C43 0.43479(18) 0.64740(10) 0.89372(10) 0.0437(8) Uani d G 1 . .
    C C44 0.4426(2) 0.69731(9) 0.94247(15) 0.0633(11) Uani d G 1 . .
    H H44 0.4379 0.7337 0.9173 0.076 Uiso calc R 1 . .
    C C45 0.4573(2) 0.69284(11) 1.02880(14) 0.0846(17) Uani d G 1 . .
    H H45 0.4625 0.7262 1.0614 0.102 Uiso calc R 1 . .
    C C46 0.4643(2) 0.63845(14) 1.06639(10) 0.0809(16) Uani d G 1 . .
    H H46 0.4741 0.6355 1.1242 0.097 Uiso calc R 1 . .
    C C47 0.4565(2) 0.58853(11) 1.01765(15) 0.0673(12) Uani d G 1 . .
    H H47 0.4611 0.5521 1.0428 0.081 Uiso calc R 1 . .
    C C48 0.44175(19) 0.59300(9) 0.93131(14) 0.0544(9) Uani d G 1 . .
    H H48 0.4365 0.5596 0.8987 0.065 Uiso calc R 1 . .
    C C49 0.38348(17) 0.72416(8) 0.75446(15) 0.0419(7) Uani d G 1 . .
    C C50 0.29639(17) 0.74544(11) 0.78129(17) 0.0632(11) Uani d G 1 . .
    H H50 0.2588 0.7221 0.8132 0.076 Uiso calc R 1 . .
    C C51 0.26542(18) 0.80157(12) 0.76044(19) 0.0775(14) Uani d G 1 . .
    H H51 0.2072 0.8158 0.7784 0.093 Uiso calc R 1 . .
    C C52 0.3215(2) 0.83642(9) 0.7128(2) 0.0777(14) Uani d G 1 . .
    H H52 0.3008 0.8740 0.6988 0.093 Uiso calc R 1 . .
    C C53 0.4086(2) 0.81515(10) 0.68593(18) 0.0726(12) Uani d G 1 . .
    H H53 0.4462 0.8385 0.6540 0.087 Uiso calc R 1 . .
    C C54 0.43960(16) 0.75902(11) 0.70678(15) 0.0541(9) Uani d G 1 . .
    H H54 0.4979 0.7448 0.6888 0.065 Uiso calc R 1 . .
    C C55 0.6329(3) 0.50491(16) 0.7867(2) 0.0462(8) Uani d . 1 . .
    C C56 0.6954(3) 0.45096(17) 0.8125(3) 0.0581(10) Uani d . 1 . .
    H H56A 0.6940 0.4448 0.8720 0.070 Uiso calc R 1 . .
    H H56B 0.6656 0.4173 0.7840 0.070 Uiso calc R 1 . .
    C C57 0.8694(4) 0.4888(2) 0.8271(3) 0.0757(13) Uani d . 1 . .
    H H57 0.8641 0.5143 0.8711 0.091 Uiso calc R 1 . .
loop_
    _atom_site_aniso_label
    _atom_site_aniso_U_11
    _atom_site_aniso_U_22
    _atom_site_aniso_U_33
    _atom_site_aniso_U_12
    _atom_site_aniso_U_13
    _atom_site_aniso_U_23
    Ag1 0.03652(14) 0.04310(16) 0.03750(14) 0.00269(10) 0.00390(9) 0.00264(10)
    P1 0.0354(4) 0.0509(5) 0.0357(4) -0.0027(4) -0.0027(3) -0.0002(4)
    P2 0.0310(4) 0.0413(5) 0.0313(4) -0.0004(3) 0.0032(3) -0.0013(3)
    P3 0.0334(4) 0.0447(5) 0.0342(4) -0.0020(3) 0.0066(3) 0.0015(3)
    O1 0.0673(17) 0.0433(15) 0.0611(16) 0.0095(12) 0.0191(13) 0.0133(12)
    O2 0.0553(17) 0.069(2) 0.087(2) 0.0087(14) 0.0180(15) 0.0076(16)
    O1W 0.250(7) 0.252(8) 0.285(8) -0.105(6) -0.045(6) 0.096(6)
    N1 0.0535(18) 0.0413(17) 0.0586(18) 0.0103(14) 0.0069(14) 0.0084(14)
    N2 0.068(2) 0.088(3) 0.075(2) 0.010(2) 0.0119(19) -0.022(2)
    N3 0.060(2) 0.111(4) 0.086(3) 0.017(2) 0.015(2) -0.007(3)
    N4 0.057(2) 0.093(3) 0.104(3) 0.005(2) 0.006(2) -0.001(3)
    C1 0.0352(16) 0.066(2) 0.0310(15) -0.0001(15) -0.0027(13) 0.0012(15)
    C2 0.057(2) 0.082(3) 0.051(2) 0.001(2) 0.0082(18) -0.008(2)
    C3 0.059(3) 0.132(5) 0.050(2) 0.012(3) 0.015(2) 0.000(3)
    C4 0.045(2) 0.143(5) 0.050(2) -0.002(3) 0.0074(18) 0.026(3)
    C5 0.055(2) 0.098(4) 0.062(3) -0.023(2) 0.000(2) 0.023(2)
    C6 0.050(2) 0.070(3) 0.0447(19) -0.0103(18) -0.0005(16) 0.0071(18)
    C7 0.0456(18) 0.049(2) 0.0388(17) -0.0014(15) -0.0008(14) -0.0041(14)
    C8 0.056(2) 0.070(3) 0.057(2) -0.008(2) 0.0052(18) 0.009(2)
    C9 0.090(3) 0.073(3) 0.065(3) -0.022(3) 0.012(2) 0.017(2)
    C10 0.100(4) 0.063(3) 0.057(2) 0.004(3) -0.002(2) 0.017(2)
    C11 0.066(3) 0.064(3) 0.059(2) 0.008(2) -0.017(2) 0.005(2)
    C12 0.047(2) 0.058(2) 0.054(2) -0.0012(17) -0.0085(16) 0.0022(18)
    C13 0.0351(16) 0.053(2) 0.0387(16) -0.0029(14) 0.0009(13) 0.0011(14)
    C14 0.0386(18) 0.064(2) 0.051(2) 0.0021(16) 0.0020(15) 0.0049(17)
    C15 0.048(2) 0.060(3) 0.079(3) 0.0116(18) 0.0122(19) 0.006(2)
    C16 0.066(3) 0.063(3) 0.071(3) -0.001(2) 0.027(2) -0.012(2)
    C17 0.080(3) 0.072(3) 0.048(2) 0.000(2) 0.011(2) -0.009(2)
    C18 0.059(2) 0.061(3) 0.0411(18) 0.0051(18) -0.0004(16) 0.0005(17)
    C19 0.0357(16) 0.0454(19) 0.0411(17) -0.0010(13) -0.0001(13) -0.0018(14)
    C20 0.058(3) 0.129(5) 0.146(5) 0.026(3) -0.032(3) -0.095(4)
    C21 0.083(4) 0.142(6) 0.181(7) 0.031(4) -0.058(4) -0.116(6)
    C22 0.065(3) 0.078(3) 0.078(3) -0.010(2) -0.026(2) -0.016(3)
    C23 0.0359(19) 0.098(4) 0.073(3) -0.003(2) -0.0028(18) -0.003(3)
    C24 0.0374(19) 0.075(3) 0.068(3) 0.0053(18) -0.0028(17) -0.019(2)
    C25 0.0378(16) 0.0366(17) 0.0392(16) 0.0006(13) 0.0078(13) -0.0010(13)
    C26 0.0472(19) 0.049(2) 0.0476(19) -0.0015(15) -0.0001(15) 0.0076(16)
    C27 0.058(2) 0.057(3) 0.068(3) 0.0069(19) 0.0126(19) 0.024(2)
    C28 0.094(4) 0.046(3) 0.099(4) -0.002(2) 0.028(3) 0.014(2)
    C29 0.128(5) 0.053(3) 0.083(3) -0.033(3) 0.006(3) -0.014(3)
    C30 0.080(3) 0.051(2) 0.051(2) -0.017(2) 0.0000(19) -0.0073(18)
    C31 0.0297(14) 0.049(2) 0.0399(16) 0.0007(13) 0.0025(12) -0.0042(14)
    C32 0.049(2) 0.077(3) 0.065(3) 0.0173(19) 0.0231(19) 0.024(2)
    C33 0.051(2) 0.092(4) 0.081(3) 0.014(2) 0.035(2) 0.019(3)
    C34 0.045(2) 0.075(3) 0.076(3) 0.0121(19) 0.0194(19) -0.002(2)
    C35 0.056(2) 0.058(3) 0.072(3) 0.0178(19) 0.012(2) 0.006(2)
    C36 0.0493(19) 0.050(2) 0.0469(19) 0.0073(16) 0.0108(15) 0.0024(16)
    C37 0.0399(17) 0.045(2) 0.0423(17) -0.0017(14) 0.0040(13) 0.0015(14)
    C38 0.044(2) 0.076(3) 0.068(3) -0.0125(19) 0.0167(18) -0.009(2)
    C39 0.042(2) 0.079(3) 0.096(3) -0.014(2) 0.008(2) 0.008(3)
    C40 0.063(3) 0.072(3) 0.107(4) -0.017(2) -0.014(3) -0.014(3)
    C41 0.086(4) 0.089(4) 0.103(4) -0.022(3) -0.001(3) -0.043(3)
    C42 0.063(3) 0.073(3) 0.071(3) -0.008(2) 0.014(2) -0.019(2)
    C43 0.0335(16) 0.062(2) 0.0363(16) -0.0066(14) 0.0085(13) -0.0013(15)
    C44 0.075(3) 0.069(3) 0.048(2) -0.025(2) 0.0131(19) -0.0057(19)
    C45 0.104(4) 0.109(4) 0.043(2) -0.046(3) 0.016(2) -0.015(2)
    C46 0.083(3) 0.123(5) 0.036(2) -0.028(3) 0.007(2) 0.005(2)
    C47 0.061(2) 0.095(4) 0.047(2) 0.005(2) 0.0117(18) 0.021(2)
    C48 0.053(2) 0.066(3) 0.0447(19) 0.0034(18) 0.0112(16) 0.0062(17)
    C49 0.0404(17) 0.045(2) 0.0404(17) 0.0014(14) 0.0017(13) 0.0002(14)
    C50 0.054(2) 0.057(3) 0.080(3) 0.0036(19) 0.016(2) 0.000(2)
    C51 0.071(3) 0.068(3) 0.093(3) 0.026(2) 0.006(3) -0.011(3)
    C52 0.100(4) 0.048(3) 0.080(3) 0.019(2) -0.014(3) 0.001(2)
    C53 0.087(3) 0.055(3) 0.075(3) 0.003(2) 0.007(2) 0.020(2)
    C54 0.056(2) 0.055(2) 0.052(2) -0.0014(17) 0.0054(17) 0.0058(17)
    C55 0.053(2) 0.0399(19) 0.0466(19) 0.0054(15) 0.0078(15) -0.0007(15)
    C56 0.058(2) 0.047(2) 0.072(3) 0.0082(17) 0.0182(19) 0.0155(19)
    C57 0.068(3) 0.075(3) 0.084(3) 0.001(2) 0.007(2) -0.020(3)
loop_
    _geom_bond_atom_site_label_1
    _geom_bond_atom_site_label_2
    _geom_bond_site_symmetry_2
    _geom_bond_distance
    _geom_bond_publ_flag
    Ag1 O1 . 2.360(3) yes
    Ag1 P1 . 2.5870(10)
                      yes
    Ag1 P2 . 2.5350(10)
                      yes
    Ag1 P3 . 2.4960(10)
                      yes
    P1 C1 . 1.8309(19) ?
    P1 C7 . 1.832(2) ?
    P1 C13 . 1.8325(19) ?
    P2 C25 . 1.8243(19) ?
    P2 C19 . 1.8280(19) ?
    P2 C31 . 1.8330(17) ?
    P3 C43 . 1.8255(19) ?
    P3 C37 . 1.831(2) ?
    P3 C49 . 1.838(2) ?
    O1 C55 . 1.238(4) ?
    O2 C55 . 1.232(4) ?
    O1W H1W1 . 0.8401 ?
    O1W H1W2 . 0.8400 ?
    N1 C57 . 1.314(6) ?
    N1 N2 . 1.328(5) ?
    N1 C56 . 1.457(5) ?
    N2 N3 . 1.294(6) ?
    N3 N4 . 1.345(6) ?
    N4 C57 . 1.299(6) ?
    C1 C2 . 1.3900 ?
    C1 C6 . 1.3900 ?
    C2 C3 . 1.3900 ?
    C2 H2 . 0.9300 ?
    C3 C4 . 1.3900 ?
    C3 H3 . 0.9300 ?
    C4 C5 . 1.3900 ?
    C4 H4 . 0.9300 ?
    C5 C6 . 1.3900 ?
    C5 H5 . 0.9300 ?
    C6 H6 . 0.9300 ?
    C7 C8 . 1.3900 ?
    C7 C12 . 1.3900 ?
    C8 C9 . 1.3900 ?
    C8 H8 . 0.9300 ?
    C9 C10 . 1.3900 ?
    C9 H9 . 0.9300 ?
    C10 C11 . 1.3900 ?
    C10 H10 . 0.9300 ?
    C11 C12 . 1.3900 ?
    C11 H11 . 0.9300 ?
    C12 H12 . 0.9300 ?
    C13 C14 . 1.3900 ?
    C13 C18 . 1.3900 ?
    C14 C15 . 1.3900 ?
    C14 H14 . 0.9300 ?
    C15 C16 . 1.3900 ?
    C15 H15 . 0.9300 ?
    C16 C17 . 1.3900 ?
    C16 H16 . 0.9300 ?
    C17 C18 . 1.3900 ?
    C17 H17 . 0.9300 ?
    C18 H18 . 0.9300 ?
    C19 C20 . 1.3900 ?
    C19 C24 . 1.3900 ?
    C20 C21 . 1.3900 ?
    C20 H20 . 0.9300 ?
    C21 C22 . 1.3900 ?
    C21 H21 . 0.9300 ?
    C22 C23 . 1.3900 ?
    C22 H22 . 0.9300 ?
    C23 C24 . 1.3900 ?
    C23 H23 . 0.9300 ?
    C24 H24 . 0.9300 ?
    C25 C26 . 1.3900 ?
    C25 C30 . 1.3900 ?
    C26 C27 . 1.3900 ?
    C26 H26 . 0.9300 ?
    C27 C28 . 1.3900 ?
    C27 H27 . 0.9300 ?
    C28 C29 . 1.3900 ?
    C28 H28 . 0.9300 ?
    C29 C30 . 1.3900 ?
    C29 H29 . 0.9300 ?
    C30 H30 . 0.9300 ?
    C31 C32 . 1.3900 ?
    C31 C36 . 1.3900 ?
    C32 C33 . 1.3900 ?
    C32 H32 . 0.9300 ?
    C33 C34 . 1.3900 ?
    C33 H33 . 0.9300 ?
    C34 C35 . 1.3900 ?
    C34 H34 . 0.9300 ?
    C35 C36 . 1.3900 ?
    C35 H35 . 0.9300 ?
    C36 H36 . 0.9300 ?
    C37 C38 . 1.3900 ?
    C37 C42 . 1.3900 ?
    C38 C39 . 1.3900 ?
    C38 H38 . 0.9300 ?
    C39 C40 . 1.3900 ?
    C39 H39 . 0.9300 ?
    C40 C41 . 1.3900 ?
    C40 H40 . 0.9300 ?
    C41 C42 . 1.3900 ?
    C41 H41 . 0.9300 ?
    C42 H42 . 0.9300 ?
    C43 C44 . 1.3900 ?
    C43 C48 . 1.3900 ?
    C44 C45 . 1.3900 ?
    C44 H44 . 0.9300 ?
    C45 C46 . 1.3900 ?
    C45 H45 . 0.9300 ?
    C46 C47 . 1.3900 ?
    C46 H46 . 0.9300 ?
    C47 C48 . 1.3900 ?
    C47 H47 . 0.9300 ?
    C48 H48 . 0.9300 ?
    C49 C50 . 1.3900 ?
    C49 C54 . 1.3900 ?
    C50 C51 . 1.3900 ?
    C50 H50 . 0.9300 ?
    C51 C52 . 1.3900 ?
    C51 H51 . 0.9300 ?
    C52 C53 . 1.3900 ?
    C52 H52 . 0.9300 ?
    C53 C54 . 1.3900 ?
    C53 H53 . 0.9300 ?
    C54 H54 . 0.9300 ?
    C55 C56 . 1.540(5) ?
    C56 H56A . 0.9700 ?
    C56 H56B . 0.9700 ?
    C57 H57 . 0.9300 ?
loop_
    _geom_angle_atom_site_label_1
    _geom_angle_atom_site_label_2
    _geom_angle_atom_site_label_3
    _geom_angle_site_symmetry_1
    _geom_angle_site_symmetry_3
    _geom_angle
    _geom_angle_publ_flag
    O1 Ag1 P1 . . 89.04(8) ?
    O1 Ag1 P2 . . 95.40(6) ?
    O1 Ag1 P3 . . 119.38(7) ?
    P1 Ag1 P2 . . 116.87(3) ?
    P1 Ag1 P3 . . 109.52(3) ?
    P2 Ag1 P3 . . 121.63(3) ?
    C1 P1 C7 . . 103.17(11) ?
    C1 P1 C13 . . 104.08(12) ?
    C7 P1 C13 . . 102.88(11) ?
    C1 P1 Ag1 . . 111.46(8) ?
    C7 P1 Ag1 . . 114.58(9) ?
    C13 P1 Ag1 . . 118.97(8) ?
    C25 P2 C19 . . 103.75(12) ?
    C25 P2 C31 . . 102.30(11) ?
    C19 P2 C31 . . 102.25(11) ?
    C25 P2 Ag1 . . 114.26(8) ?
    C19 P2 Ag1 . . 112.76(9) ?
    C31 P2 Ag1 . . 119.60(8) ?
    C43 P3 C37 . . 102.68(11) ?
    C43 P3 C49 . . 104.07(12) ?
    C37 P3 C49 . . 104.46(12) ?
    C43 P3 Ag1 . . 110.10(9) ?
    C37 P3 Ag1 . . 122.03(9) ?
    C49 P3 Ag1 . . 111.77(8) ?
    C55 O1 Ag1 . . 119.5(2) ?
    H1W1 O1W H1W2 . . 109.0 ?
    C57 N1 N2 . . 107.3(4) ?
    C57 N1 C56 . . 130.2(4) ?
    N2 N1 C56 . . 122.5(4) ?
    N3 N2 N1 . . 107.0(4) ?
    N2 N3 N4 . . 110.3(4) ?
    C57 N4 N3 . . 104.9(4) ?
    C2 C1 C6 . . 120.0 ?
    C2 C1 P1 . . 116.43(14) ?
    C6 C1 P1 . . 123.51(14) ?
    C1 C2 C3 . . 120.0 ?
    C1 C2 H2 . . 120.0 ?
    C3 C2 H2 . . 120.0 ?
    C4 C3 C2 . . 120.0 ?
    C4 C3 H3 . . 120.0 ?
    C2 C3 H3 . . 120.0 ?
    C3 C4 C5 . . 120.0 ?
    C3 C4 H4 . . 120.0 ?
    C5 C4 H4 . . 120.0 ?
    C6 C5 C4 . . 120.0 ?
    C6 C5 H5 . . 120.0 ?
    C4 C5 H5 . . 120.0 ?
    C5 C6 C1 . . 120.0 ?
    C5 C6 H6 . . 120.0 ?
    C1 C6 H6 . . 120.0 ?
    C8 C7 C12 . . 120.0 ?
    C8 C7 P1 . . 117.33(14) ?
    C12 C7 P1 . . 122.61(14) ?
    C9 C8 C7 . . 120.0 ?
    C9 C8 H8 . . 120.0 ?
    C7 C8 H8 . . 120.0 ?
    C10 C9 C8 . . 120.0 ?
    C10 C9 H9 . . 120.0 ?
    C8 C9 H9 . . 120.0 ?
    C11 C10 C9 . . 120.0 ?
    C11 C10 H10 . . 120.0 ?
    C9 C10 H10 . . 120.0 ?
    C10 C11 C12 . . 120.0 ?
    C10 C11 H11 . . 120.0 ?
    C12 C11 H11 . . 120.0 ?
    C11 C12 C7 . . 120.0 ?
    C11 C12 H12 . . 120.0 ?
    C7 C12 H12 . . 120.0 ?
    C14 C13 C18 . . 120.0 ?
    C14 C13 P1 . . 117.34(13) ?
    C18 C13 P1 . . 122.64(13) ?
    C15 C14 C13 . . 120.0 ?
    C15 C14 H14 . . 120.0 ?
    C13 C14 H14 . . 120.0 ?
    C16 C15 C14 . . 120.0 ?
    C16 C15 H15 . . 120.0 ?
    C14 C15 H15 . . 120.0 ?
    C15 C16 C17 . . 120.0 ?
    C15 C16 H16 . . 120.0 ?
    C17 C16 H16 . . 120.0 ?
    C16 C17 C18 . . 120.0 ?
    C16 C17 H17 . . 120.0 ?
    C18 C17 H17 . . 120.0 ?
    C17 C18 C13 . . 120.0 ?
    C17 C18 H18 . . 120.0 ?
    C13 C18 H18 . . 120.0 ?
    C20 C19 C24 . . 120.0 ?
    C20 C19 P2 . . 121.75(14) ?
    C24 C19 P2 . . 118.05(14) ?
    C21 C20 C19 . . 120.0 ?
    C21 C20 H20 . . 120.0 ?
    C19 C20 H20 . . 120.0 ?
    C20 C21 C22 . . 120.0 ?
    C20 C21 H21 . . 120.0 ?
    C22 C21 H21 . . 120.0 ?
    C21 C22 C23 . . 120.0 ?
    C21 C22 H22 . . 120.0 ?
    C23 C22 H22 . . 120.0 ?
    C22 C23 C24 . . 120.0 ?
    C22 C23 H23 . . 120.0 ?
    C24 C23 H23 . . 120.0 ?
    C23 C24 C19 . . 120.0 ?
    C23 C24 H24 . . 120.0 ?
    C19 C24 H24 . . 120.0 ?
    C26 C25 C30 . . 120.0 ?
    C26 C25 P2 . . 123.67(13) ?
    C30 C25 P2 . . 116.23(13) ?
    C27 C26 C25 . . 120.0 ?
    C27 C26 H26 . . 120.0 ?
    C25 C26 H26 . . 120.0 ?
    C28 C27 C26 . . 120.0 ?
    C28 C27 H27 . . 120.0 ?
    C26 C27 H27 . . 120.0 ?
    C27 C28 C29 . . 120.0 ?
    C27 C28 H28 . . 120.0 ?
    C29 C28 H28 . . 120.0 ?
    C28 C29 C30 . . 120.0 ?
    C28 C29 H29 . . 120.0 ?
    C30 C29 H29 . . 120.0 ?
    C29 C30 C25 . . 120.0 ?
    C29 C30 H30 . . 120.0 ?
    C25 C30 H30 . . 120.0 ?
    C32 C31 C36 . . 120.0 ?
    C32 C31 P2 . . 121.42(13) ?
    C36 C31 P2 . . 118.50(13) ?
    C33 C32 C31 . . 120.0 ?
    C33 C32 H32 . . 120.0 ?
    C31 C32 H32 . . 120.0 ?
    C32 C33 C34 . . 120.0 ?
    C32 C33 H33 . . 120.0 ?
    C34 C33 H33 . . 120.0 ?
    C35 C34 C33 . . 120.0 ?
    C35 C34 H34 . . 120.0 ?
    C33 C34 H34 . . 120.0 ?
    C34 C35 C36 . . 120.0 ?
    C34 C35 H35 . . 120.0 ?
    C36 C35 H35 . . 120.0 ?
    C35 C36 C31 . . 120.0 ?
    C35 C36 H36 . . 120.0 ?
    C31 C36 H36 . . 120.0 ?
    C38 C37 C42 . . 120.0 ?
    C38 C37 P3 . . 121.91(14) ?
    C42 C37 P3 . . 118.06(14) ?
    C37 C38 C39 . . 120.0 ?
    C37 C38 H38 . . 120.0 ?
    C39 C38 H38 . . 120.0 ?
    C40 C39 C38 . . 120.0 ?
    C40 C39 H39 . . 120.0 ?
    C38 C39 H39 . . 120.0 ?
    C39 C40 C41 . . 120.0 ?
    C39 C40 H40 . . 120.0 ?
    C41 C40 H40 . . 120.0 ?
    C42 C41 C40 . . 120.0 ?
    C42 C41 H41 . . 120.0 ?
    C40 C41 H41 . . 120.0 ?
    C41 C42 C37 . . 120.0 ?
    C41 C42 H42 . . 120.0 ?
    C37 C42 H42 . . 120.0 ?
    C44 C43 C48 . . 120.0 ?
    C44 C43 P3 . . 121.45(14) ?
    C48 C43 P3 . . 118.10(14) ?
    C45 C44 C43 . . 120.0 ?
    C45 C44 H44 . . 120.0 ?
    C43 C44 H44 . . 120.0 ?
    C44 C45 C46 . . 120.0 ?
    C44 C45 H45 . . 120.0 ?
    C46 C45 H45 . . 120.0 ?
    C47 C46 C45 . . 120.0 ?
    C47 C46 H46 . . 120.0 ?
    C45 C46 H46 . . 120.0 ?
    C48 C47 C46 . . 120.0 ?
    C48 C47 H47 . . 120.0 ?
    C46 C47 H47 . . 120.0 ?
    C47 C48 C43 . . 120.0 ?
    C47 C48 H48 . . 120.0 ?
    C43 C48 H48 . . 120.0 ?
    C50 C49 C54 . . 120.0 ?
    C50 C49 P3 . . 123.00(14) ?
    C54 C49 P3 . . 117.00(14) ?
    C49 C50 C51 . . 120.0 ?
    C49 C50 H50 . . 120.0 ?
    C51 C50 H50 . . 120.0 ?
    C52 C51 C50 . . 120.0 ?
    C52 C51 H51 . . 120.0 ?
    C50 C51 H51 . . 120.0 ?
    C51 C52 C53 . . 120.0 ?
    C51 C52 H52 . . 120.0 ?
    C53 C52 H52 . . 120.0 ?
    C52 C53 C54 . . 120.0 ?
    C52 C53 H53 . . 120.0 ?
    C54 C53 H53 . . 120.0 ?
    C53 C54 C49 . . 120.0 ?
    C53 C54 H54 . . 120.0 ?
    C49 C54 H54 . . 120.0 ?
    O2 C55 O1 . . 129.1(4) ?
    O2 C55 C56 . . 114.5(3) ?
    O1 C55 C56 . . 116.4(3) ?
    N1 C56 C55 . . 113.9(3) ?
    N1 C56 H56A . . 108.8 ?
    C55 C56 H56A . . 108.8 ?
    N1 C56 H56B . . 108.8 ?
    C55 C56 H56B . . 108.8 ?
    H56A C56 H56B . . 107.7 ?
    N4 C57 N1 . . 110.6(4) ?
    N4 C57 H57 . . 124.7 ?
    N1 C57 H57 . . 124.7 ?
loop_
    _geom_torsion_atom_site_label_1
    _geom_torsion_atom_site_label_2
    _geom_torsion_atom_site_label_3
    _geom_torsion_atom_site_label_4
    _geom_torsion_site_symmetry_1
    _geom_torsion_site_symmetry_2
    _geom_torsion_site_symmetry_3
    _geom_torsion_site_symmetry_4
    _geom_torsion
    _geom_torsion_publ_flag
    O1 Ag1 P1 C1 . . . . 88.43(11) ?
    P3 Ag1 P1 C1 . . . . -150.59(10) ?
    P2 Ag1 P1 C1 . . . . -7.14(10) ?
    O1 Ag1 P1 C7 . . . . -28.24(11) ?
    P3 Ag1 P1 C7 . . . . 92.73(10) ?
    P2 Ag1 P1 C7 . . . . -123.82(9) ?
    O1 Ag1 P1 C13 . . . . -150.48(11) ?
    P3 Ag1 P1 C13 . . . . -29.50(10) ?
    P2 Ag1 P1 C13 . . . . 113.95(10) ?
    O1 Ag1 P2 C25 . . . . -155.08(11) ?
    P3 Ag1 P2 C25 . . . . 75.35(9) ?
    P1 Ag1 P2 C25 . . . . -63.41(9) ?
    O1 Ag1 P2 C19 . . . . 86.78(12) ?
    P3 Ag1 P2 C19 . . . . -42.80(10) ?
    P1 Ag1 P2 C19 . . . . 178.44(9) ?
    O1 Ag1 P2 C31 . . . . -33.42(12) ?
    P3 Ag1 P2 C31 . . . . -163.00(10) ?
    P1 Ag1 P2 C31 . . . . 58.24(11) ?
    O1 Ag1 P3 C43 . . . . 69.53(12) ?
    P2 Ag1 P3 C43 . . . . -172.19(9) ?
    P1 Ag1 P3 C43 . . . . -30.79(9) ?
    O1 Ag1 P3 C37 . . . . -50.78(14) ?
    P2 Ag1 P3 C37 . . . . 67.50(12) ?
    P1 Ag1 P3 C37 . . . . -151.10(11) ?
    O1 Ag1 P3 C49 . . . . -175.32(12) ?
    P2 Ag1 P3 C49 . . . . -57.04(10) ?
    P1 Ag1 P3 C49 . . . . 84.35(10) ?
    P3 Ag1 O1 C55 . . . . -4.7(3) ?
    P2 Ag1 O1 C55 . . . . -135.9(3) ?
    P1 Ag1 O1 C55 . . . . 107.2(3) ?
    C57 N1 N2 N3 . . . . -0.3(5) ?
    C56 N1 N2 N3 . . . . 176.3(4) ?
    N1 N2 N3 N4 . . . . 0.7(6) ?
    N2 N3 N4 C57 . . . . -0.8(6) ?
    C7 P1 C1 C2 . . . . 69.95(15) ?
    C13 P1 C1 C2 . . . . 177.09(13) ?
    Ag1 P1 C1 C2 . . . . -53.49(14) ?
    C7 P1 C1 C6 . . . . -113.02(17) ?
    C13 P1 C1 C6 . . . . -5.89(17) ?
    Ag1 P1 C1 C6 . . . . 123.54(13) ?
    C6 C1 C2 C3 . . . . 0.0 ?
    P1 C1 C2 C3 . . . . 177.14(17) ?
    C1 C2 C3 C4 . . . . 0.0 ?
    C2 C3 C4 C5 . . . . 0.0 ?
    C3 C4 C5 C6 . . . . 0.0 ?
    C4 C5 C6 C1 . . . . 0.0 ?
    C2 C1 C6 C5 . . . . 0.0 ?
    P1 C1 C6 C5 . . . . -176.93(19) ?
    C1 P1 C7 C8 . . . . -164.93(15) ?
    C13 P1 C7 C8 . . . . 87.03(16) ?
    Ag1 P1 C7 C8 . . . . -43.59(16) ?
    C1 P1 C7 C12 . . . . 17.90(18) ?
    C13 P1 C7 C12 . . . . -90.15(17) ?
    Ag1 P1 C7 C12 . . . . 139.24(13) ?
    C12 C7 C8 C9 . . . . 0.0 ?
    P1 C7 C8 C9 . . . . -177.26(19) ?
    C7 C8 C9 C10 . . . . 0.0 ?
    C8 C9 C10 C11 . . . . 0.0 ?
    C9 C10 C11 C12 . . . . 0.0 ?
    C10 C11 C12 C7 . . . . 0.0 ?
    C8 C7 C12 C11 . . . . 0.0 ?
    P1 C7 C12 C11 . . . . 177.1(2) ?
    C1 P1 C13 C14 . . . . 82.03(16) ?
    C7 P1 C13 C14 . . . . -170.62(14) ?
    Ag1 P1 C13 C14 . . . . -42.71(16) ?
    C1 P1 C13 C18 . . . . -99.60(16) ?
    C7 P1 C13 C18 . . . . 7.75(17) ?
    Ag1 P1 C13 C18 . . . . 135.65(12) ?
    C18 C13 C14 C15 . . . . 0.0 ?
    P1 C13 C14 C15 . . . . 178.41(18) ?
    C13 C14 C15 C16 . . . . 0.0 ?
    C14 C15 C16 C17 . . . . 0.0 ?
    C15 C16 C17 C18 . . . . 0.0 ?
    C16 C17 C18 C13 . . . . 0.0 ?
    C14 C13 C18 C17 . . . . 0.0 ?
    P1 C13 C18 C17 . . . . -178.32(19) ?
    C25 P2 C19 C20 . . . . 119.2(2) ?
    C31 P2 C19 C20 . . . . 13.0(2) ?
    Ag1 P2 C19 C20 . . . . -116.69(18) ?
    C25 P2 C19 C24 . . . . -66.1(2) ?
    C31 P2 C19 C24 . . . . -172.18(18) ?
    Ag1 P2 C19 C24 . . . . 58.1(2) ?
    C24 C19 C20 C21 . . . . 0.0 ?
    P2 C19 C20 C21 . . . . 174.7(2) ?
    C19 C20 C21 C22 . . . . 0.0 ?
    C20 C21 C22 C23 . . . . 0.0 ?
    C21 C22 C23 C24 . . . . 0.0 ?
    C22 C23 C24 C19 . . . . 0.0 ?
    C20 C19 C24 C23 . . . . 0.0 ?
    P2 C19 C24 C23 . . . . -174.9(2) ?
    C19 P2 C25 C26 . . . . -17.68(18) ?
    C31 P2 C25 C26 . . . . 88.40(17) ?
    Ag1 P2 C25 C26 . . . . -140.85(13) ?
    C19 P2 C25 C30 . . . . 165.90(15) ?
    C31 P2 C25 C30 . . . . -88.02(16) ?
    Ag1 P2 C25 C30 . . . . 42.73(15) ?
    C30 C25 C26 C27 . . . . 0.0 ?
    P2 C25 C26 C27 . . . . -176.29(19) ?
    C25 C26 C27 C28 . . . . 0.0 ?
    C26 C27 C28 C29 . . . . 0.0 ?
    C27 C28 C29 C30 . . . . 0.0 ?
    C28 C29 C30 C25 . . . . 0.0 ?
    C26 C25 C30 C29 . . . . 0.0 ?
    P2 C25 C30 C29 . . . . 176.56(18) ?
    C25 P2 C31 C32 . . . . -27.63(17) ?
    C19 P2 C31 C32 . . . . 79.60(18) ?
    Ag1 P2 C31 C32 . . . . -155.04(13) ?
    C25 P2 C31 C36 . . . . 155.51(15) ?
    C19 P2 C31 C36 . . . . -97.26(17) ?
    Ag1 P2 C31 C36 . . . . 28.09(18) ?
    C36 C31 C32 C33 . . . . 0.0 ?
    P2 C31 C32 C33 . . . . -176.81(19) ?
    C31 C32 C33 C34 . . . . 0.0 ?
    C32 C33 C34 C35 . . . . 0.0 ?
    C33 C34 C35 C36 . . . . 0.0 ?
    C34 C35 C36 C31 . . . . 0.0 ?
    C32 C31 C36 C35 . . . . 0.0 ?
    P2 C31 C36 C35 . . . . 176.91(19) ?
    C43 P3 C37 C38 . . . . 37.41(19) ?
    C49 P3 C37 C38 . . . . -70.97(19) ?
    Ag1 P3 C37 C38 . . . . 161.20(13) ?
    C43 P3 C37 C42 . . . . -144.53(17) ?
    C49 P3 C37 C42 . . . . 107.09(18) ?
    Ag1 P3 C37 C42 . . . . -20.7(2) ?
    C42 C37 C38 C39 . . . . 0.0 ?
    P3 C37 C38 C39 . . . . 178.0(2) ?
    C37 C38 C39 C40 . . . . 0.0 ?
    C38 C39 C40 C41 . . . . 0.0 ?
    C39 C40 C41 C42 . . . . 0.0 ?
    C40 C41 C42 C37 . . . . 0.0 ?
    C38 C37 C42 C41 . . . . 0.0 ?
    P3 C37 C42 C41 . . . . -178.1(2) ?
    C37 P3 C43 C44 . . . . -133.54(16) ?
    C49 P3 C43 C44 . . . . -24.87(18) ?
    Ag1 P3 C43 C44 . . . . 95.06(15) ?
    C37 P3 C43 C48 . . . . 54.13(17) ?
    C49 P3 C43 C48 . . . . 162.80(14) ?
    Ag1 P3 C43 C48 . . . . -77.27(14) ?
    C48 C43 C44 C45 . . . . 0.0 ?
    P3 C43 C44 C45 . . . . -172.2(2) ?
    C43 C44 C45 C46 . . . . 0.0 ?
    C44 C45 C46 C47 . . . . 0.0 ?
    C45 C46 C47 C48 . . . . 0.0 ?
    C46 C47 C48 C43 . . . . 0.0 ?
    C44 C43 C48 C47 . . . . 0.0 ?
    P3 C43 C48 C47 . . . . 172.45(19) ?
    C43 P3 C49 C50 . . . . -53.29(18) ?
    C37 P3 C49 C50 . . . . 54.06(17) ?
    Ag1 P3 C49 C50 . . . . -172.09(13) ?
    C43 P3 C49 C54 . . . . 125.82(16) ?
    C37 P3 C49 C54 . . . . -126.83(15) ?
    Ag1 P3 C49 C54 . . . . 7.02(17) ?
    C54 C49 C50 C51 . . . . 0.0 ?
    P3 C49 C50 C51 . . . . 179.1(2) ?
    C49 C50 C51 C52 . . . . 0.0 ?
    C50 C51 C52 C53 . . . . 0.0 ?
    C51 C52 C53 C54 . . . . 0.0 ?
    C52 C53 C54 C49 . . . . 0.0 ?
    C50 C49 C54 C53 . . . . 0.0 ?
    P3 C49 C54 C53 . . . . -179.14(19) ?
    Ag1 O1 C55 O2 . . . . 12.9(6) ?
    Ag1 O1 C55 C56 . . . . -166.5(3) ?
    C57 N1 C56 C55 . . . . 68.5(6) ?
    N2 N1 C56 C55 . . . . -107.2(4) ?
    O2 C55 C56 N1 . . . . -177.5(3) ?
    O1 C55 C56 N1 . . . . 2.1(5) ?
    N3 N4 C57 N1 . . . . 0.6(6) ?
    N2 N1 C57 N4 . . . . -0.2(6) ?
    C56 N1 C57 N4 . . . . -176.5(4) ?
loop_
    _geom_hbond_atom_site_label_D
    _geom_hbond_atom_site_label_H
    _geom_hbond_atom_site_label_A
    _geom_hbond_site_symmetry_A
    _geom_hbond_distance_DH
    _geom_hbond_distance_HA
    _geom_hbond_distance_DA
    _geom_hbond_angle_DHA
    _geom_hbond_publ_flag
    O1W H1W1 O2 . 0.84 2.01 2.800(8) 157 y
