# Supplementary material for: [2-(Tetra­zol-1-yl)acetato-κO]tris­(tri­phenyl­phosphine-κP)silver(I) mono­hydrate
Source: Acta Crystallogr Sect E Struct Rep Online. 2009 Nov 18;65(Pt 12):m1601. doi: 10.1107/S1600536809048144 (PMC2972064; doi:10.1107/S1600536809048144)
Supplement: Supplementary file 2 [file e-65-m1601-Isup2.hkl]

# 
# h,k,l, Fc-squared, Fo-squared, sigma(Fo-squared) and status flag 
# 
data_I
_shelx_title '  P21/n' 
_shelx_refln_list_code          4 
_shelx_F_calc_maximum      508.65 
_exptl_crystal_F_000      2144.00 
_reflns_d_resolution_high  0.7700 
 
loop_ 
 _symmetry_equiv_pos_as_xyz 
 'x, y, z' 
 '-x+1/2, y+1/2, -z+1/2' 
 '-x, -y, -z' 
 'x-1/2, -y-1/2, z-1/2' 
 
_cell_length_a    13.6128 
_cell_length_b    23.0173 
_cell_length_c    16.1149 
_cell_angle_alpha  90.000 
_cell_angle_beta   95.590 
_cell_angle_gamma  90.000 
 
_shelx_F_squared_multiplier     1.000 
 
loop_ 
 _refln_index_h 
 _refln_index_k 
 _refln_index_l 
 _refln_F_squared_calc 
 _refln_F_squared_meas 
 _refln_F_squared_sigma 
 _refln_observed_status 
   2   0   0     3721.86     3743.72     54.56 o 
   4   0   0    62429.96    61542.95    825.02 o 
   6   0   0    22380.81    21217.55    201.75 o 
   8   0   0      273.71      335.31     37.24 o 
  10   0   0      307.40      258.76     50.59 o 
  12   0   0      458.27      468.32     38.73 o 
  14   0   0      174.00      118.54     63.65 o 
  16   0   0        2.77       96.76     47.93 o 
   2   1   0     4778.44     4299.48     43.88 o 
   3   1   0    10963.86    12549.13     93.53 o 
   4   1   0    21175.99    21707.25     99.97 o 
   5   1   0     4775.24     4263.69     81.16 o 
   6   1   0    13862.88    13541.40    120.25 o 
   7   1   0     1905.28     1880.23     41.39 o 
   8   1   0     7341.75     6975.89     98.67 o 
   9   1   0       82.55      119.92     33.94 o 
  10   1   0     1612.96     1466.58     60.69 o 
  11   1   0        2.30       12.51     20.21 o 
  12   1   0     1408.27     1281.79     47.41 o 
  13   1   0       26.57        6.44     22.38 o 
  14   1   0     1101.97     1047.81     71.16 o 
  15   1   0      167.91      170.85     25.68 o 
  16   1   0      120.53      115.64     35.83 o 
  17   1   0        6.04       66.97     26.66 o 
   1   2   0    23471.18    23015.21    107.61 o 
   2   2   0      154.41      151.63      8.01 o 
   3   2   0      423.63      279.92     19.53 o 
   4   2   0        6.20       42.00     20.71 o 
   5   2   0      553.83      487.59     28.53 o 
   6   2   0     1661.40     1516.70     37.78 o 
   7   2   0    38617.57    40311.57    256.28 o 
   8   2   0     1237.20     1178.57     44.24 o 
   9   2   0       76.64       73.87     18.15 o 
  10   2   0      608.25      656.06     41.16 o 
  11   2   0     5711.09     5722.67     87.73 o 
  12   2   0      229.29      144.13     23.17 o 
  13   2   0     1507.34     1448.65     53.92 o 
  14   2   0       75.69       90.29     19.71 o 
  15   2   0      194.32      158.73     24.31 o 
  16   2   0        1.22       41.51     18.87 o 
  17   2   0      786.30      968.03    112.94 o 
   1   3   0    28524.88    29325.39    169.07 o 
   2   3   0       43.25      155.60      9.77 o 
   3   3   0     2797.22     3486.31     65.19 o 
   4   3   0     5930.04     5835.51     63.31 o 
   5   3   0    23248.84    23510.37    155.73 o 
   6   3   0      771.02      589.29     25.34 o 
   7   3   0     5728.72     5909.98     77.47 o 
   8   3   0      268.84      298.95     33.80 o 
   9   3   0      487.96      455.47     41.32 o 
  10   3   0      240.77      210.13     30.54 o 
  11   3   0        8.76       13.13     16.91 o 
  12   3   0      592.28      535.45     41.90 o 
  13   3   0      229.21      238.84     26.41 o 
  14   3   0      243.84      220.99     28.63 o 
  15   3   0      129.55      170.14     27.51 o 
  16   3   0      280.32      276.58     46.23 o 
  17   3   0        0.29        9.47     51.86 o 
   0   4   0    33140.24    31899.90    264.36 o 
   1   4   0     7233.02     7578.39     63.28 o 
   2   4   0     5141.62     5701.66     62.26 o 
   3   4   0     8002.40     7044.03     66.74 o 
   4   4   0    15403.86    13911.69    105.18 o 
   5   4   0      242.03      307.54     38.24 o 
   6   4   0    23998.73    24918.28    194.09 o 
   7   4   0      411.28      322.61     19.51 o 
   8   4   0     1059.01      969.49     37.25 o 
   9   4   0      313.08      137.72     21.93 o 
  10   4   0     1237.46     1291.43     56.88 o 
  11   4   0       37.43       75.58     35.96 o 
  12   4   0      475.88      521.70     42.13 o 
  13   4   0      625.75      624.42     50.63 o 
  14   4   0      314.05      331.61     46.73 o 
  15   4   0       21.14       21.92     20.04 o 
  16   4   0      216.92      203.55     38.91 o 
  17   4   0      190.86      148.14     27.57 o 
   1   5   0    19206.32    20414.85    187.65 o 
   2   5   0     3989.00     4761.26     55.48 o 
   3   5   0     4058.02     3579.96     44.77 o 
   4   5   0     2737.13     2787.54     43.77 o 
   5   5   0     3332.20     2682.75     68.30 o 
   6   5   0    22179.81    23229.62    193.97 o 
   7   5   0      427.70      357.87     20.79 o 
   8   5   0     5058.86     5053.99     84.96 o 
   9   5   0       54.41       60.18     13.74 o 
  10   5   0     4306.07     4175.10     87.32 o 
  11   5   0     1460.95     1344.05     79.04 o 
  12   5   0     2195.89     2163.88     67.66 o 
  13   5   0      370.57      359.33     47.71 o 
  14   5   0      714.88      746.64     49.00 o 
  15   5   0       95.18      108.04     21.94 o 
  16   5   0      388.78      162.23     33.10 o 
  17   5   0       21.57       17.44     27.93 o 
   0   6   0     1341.32     1273.43     50.49 o 
   1   6   0    20694.55    20451.20    137.29 o 
   2   6   0     3071.65     2938.53     42.05 o 
   3   6   0    19697.06    19374.60    227.04 o 
   4   6   0     2514.86     2544.22     34.95 o 
   5   6   0     1161.19     1071.83     33.79 o 
   6   6   0     4436.62     4203.00     60.94 o 
   7   6   0     7524.14     7403.21     89.04 o 
   8   6   0     1365.50     1222.41     53.45 o 
   9   6   0      765.05      834.83     40.19 o 
  10   6   0      248.33      212.38     34.26 o 
  11   6   0     4998.69     4868.57     84.42 o 
  12   6   0       55.39       28.26     25.79 o 
  13   6   0     1163.44     1258.87    127.15 o 
  14   6   0        2.95       57.70     19.51 o 
  15   6   0       61.49       56.34     25.14 o 
  16   6   0        9.44      -39.54     49.14 o 
  17   6   0      343.25      228.03     44.51 o 
   1   7   0    22331.44    23418.22    127.58 o 
   2   7   0     1622.89     1767.88     28.47 o 
   3   7   0      154.83      193.53      8.82 o 
   4   7   0     4949.35     5262.87     62.98 o 
   5   7   0    18582.88    18742.72    129.98 o 
   6   7   0       38.63       82.61      9.68 o 
   7   7   0     1513.72     1664.69     39.54 o 
   8   7   0      335.86      324.14     34.88 o 
   9   7   0      788.95      819.88     43.54 o 
  10   7   0      781.51      773.69     47.85 o 
  11   7   0     1385.70     1495.32     54.65 o 
  12   7   0     1046.10      932.61     56.24 o 
  13   7   0      253.85      214.06     40.56 o 
  14   7   0      150.32       90.33     21.25 o 
  15   7   0      251.21      273.33     62.82 o 
  16   7   0       44.21       43.13     25.17 o 
  17   7   0       81.43      115.65     31.77 o 
   0   8   0     4395.75     4369.32    106.32 o 
   1   8   0     7467.04     7339.71     79.47 o 
   2   8   0     8894.56     9188.34     95.03 o 
   3   8   0     1747.04     1794.81     30.28 o 
   4   8   0     5986.48     5817.90     97.74 o 
   5   8   0     6827.33     6965.28    105.23 o 
   6   8   0     4734.07     5126.81     73.87 o 
   7   8   0     3721.40     3813.20     59.54 o 
   8   8   0     1143.72      911.89     36.06 o 
   9   8   0     1165.70     1069.05     47.43 o 
  10   8   0     1404.19     1438.33     61.03 o 
  11   8   0     1292.48     1226.14     51.18 o 
  12   8   0      296.00      171.67     35.95 o 
  13   8   0      620.30      709.64     49.47 o 
  14   8   0      354.19      319.85     41.90 o 
  15   8   0       71.56       15.22     32.61 o 
  16   8   0        1.18      -28.71     31.85 o 
   1   9   0     4402.66     4907.18     68.69 o 
   2   9   0    18414.79    19309.74    167.39 o 
   3   9   0      277.66      271.81     17.27 o 
   4   9   0     2516.90     2270.47     49.83 o 
   5   9   0      842.01     1007.36     31.89 o 
   6   9   0     5440.81     5598.80     88.64 o 
   7   9   0       12.37       44.82     44.29 o 
   8   9   0     1344.10     1518.53     41.25 o 
   9   9   0       63.61       95.97     30.50 o 
  10   9   0        4.75       21.59     17.29 o 
  11   9   0      358.62      415.43     45.01 o 
  12   9   0     3676.87     3838.75     83.28 o 
  13   9   0      912.48      840.08     50.01 o 
  14   9   0      451.89      454.64     53.37 o 
  15   9   0       93.67       40.85     38.42 o 
  16   9   0      171.28       99.84     32.21 o 
   0  10   0    51615.53    51050.84    444.01 o 
   1  10   0     1418.65     1474.38     49.12 o 
   2  10   0        1.17      -18.60     18.91 o 
   3  10   0     8866.90     8565.02     95.80 o 
   4  10   0     8932.23     8676.67    101.46 o 
   5  10   0     2763.42     2659.48     64.93 o 
   6  10   0     1371.43     1166.98     51.99 o 
   7  10   0     2917.45     2635.10     60.22 o 
   8  10   0       88.21       99.57     19.62 o 
   9  10   0      330.05      353.76     39.53 o 
  10  10   0     3314.24     3272.63    105.29 o 
  11  10   0      159.98       88.12     23.65 o 
  12  10   0       47.68       52.73     26.42 o 
  13  10   0     1068.99     1056.04     59.63 o 
  14  10   0       20.22       63.55     23.59 o 
  15  10   0       15.59        3.53     30.32 o 
  16  10   0        0.30       45.58     27.54 o 
   1  11   0    17372.16    18398.22    184.38 o 
   2  11   0      258.50      225.52     27.82 o 
   3  11   0     1626.90     1701.29     48.02 o 
   4  11   0     4194.30     4381.69     86.27 o 
   5  11   0    17971.70    18878.99    143.13 o 
   6  11   0     1834.99     1874.12     55.17 o 
   7  11   0       48.14       61.06     16.79 o 
   8  11   0      135.00      168.84     19.62 o 
   9  11   0     1917.39     1928.95     63.89 o 
  10  11   0     1304.25     1431.53     69.20 o 
  11  11   0     2213.28     2142.18     76.74 o 
  12  11   0       76.31      106.53     23.80 o 
  13  11   0      468.36      476.45     63.87 o 
  14  11   0       45.78       44.72     23.30 o 
  15  11   0      255.32      227.55     42.99 o 
  16  11   0       19.11       74.88     22.60 o 
   0  12   0      205.96      159.73     65.40 o 
   1  12   0     1737.78     1793.56     65.86 o 
   2  12   0       84.13      105.25     17.66 o 
   3  12   0     3383.46     3016.75     78.23 o 
   4  12   0      711.07      641.12     33.49 o 
   5  12   0     1593.11     1638.36     49.29 o 
   6  12   0      277.32      233.05     26.74 o 
   7  12   0     4107.32     3993.69     80.51 o 
   8  12   0      461.33      412.58     44.07 o 
   9  12   0       40.13       41.87     15.45 o 
  10  12   0      581.34      550.95     52.65 o 
  11  12   0     1725.50     1851.83     71.49 o 
  12  12   0      249.82      227.61     28.31 o 
  13  12   0      302.00      314.47     56.59 o 
  14  12   0      671.17      700.51     70.80 o 
  15  12   0        7.65       75.89     28.24 o 
  16  12   0      143.43      143.81     35.12 o 
   1  13   0     5843.09     5187.13    172.63 o 
   2  13   0     3834.95     3738.16     97.04 o 
   3  13   0     1232.70     1391.86     72.87 o 
   4  13   0     2818.34     2945.66     75.67 o 
   5  13   0     3943.60     3400.20     70.79 o 
   6  13   0     4173.16     4445.26     87.47 o 
   7  13   0        5.05       18.75     21.07 o 
   8  13   0      658.08      643.18     44.85 o 
   9  13   0      255.14      269.27     39.13 o 
  10  13   0      397.73      303.44     35.55 o 
  11  13   0      768.92      804.53     48.27 o 
  12  13   0     2309.17     2398.16     77.12 o 
  13  13   0        0.71       56.80     25.02 o 
  14  13   0      159.43      151.24     35.78 o 
  15  13   0      273.73      212.01     32.37 o 
   0  14   0     6886.83     6123.06    163.86 o 
   1  14   0     2312.39     2476.63     82.24 o 
   2  14   0     8282.47     8392.85    117.22 o 
   3  14   0     2233.24     1893.44     72.19 o 
   4  14   0    13393.67    13312.77    198.09 o 
   5  14   0      387.92      396.34     39.08 o 
   6  14   0     2188.45     2067.15     59.21 o 
   7  14   0     1028.84      994.19     71.00 o 
   8  14   0       26.61       28.94     33.32 o 
   9  14   0       79.56       45.72     22.70 o 
  10  14   0      422.11      409.52     32.83 o 
  11  14   0        8.85       50.33     15.38 o 
  12  14   0       52.76       40.27     25.83 o 
  13  14   0      696.14      639.11     62.31 o 
  14  14   0        3.46        1.62     38.63 o 
  15  14   0       43.28       59.60     55.89 o 
   1  15   0     5366.65     5471.48    189.17 o 
   2  15   0     1725.32     1853.55     82.22 o 
   3  15   0       27.43       10.94     21.33 o 
   4  15   0      514.88      427.22     49.44 o 
   5  15   0     5721.51     5872.45     81.16 o 
   6  15   0     5220.08     5205.56     82.45 o 
   7  15   0        9.91       46.21     22.31 o 
   8  15   0      505.62      463.76     32.39 o 
   9  15   0      169.25      201.88     26.44 o 
  10  15   0      810.39      843.79     45.03 o 
  11  15   0     1149.69     1231.05     62.84 o 
  12  15   0      204.18      180.57     42.17 o 
  13  15   0      437.15      428.78     99.97 o 
  14  15   0       73.53       76.85     39.15 o 
  15  15   0      200.97      193.98     30.53 o 
   0  16   0     1396.36     1664.10    164.33 o 
   1  16   0      978.06     1011.81     70.81 o 
   2  16   0       55.66       43.01     51.39 o 
   3  16   0     2674.66     2720.58     70.65 o 
   4  16   0       59.21       17.41     36.02 o 
   5  16   0     1314.98     1127.69     65.60 o 
   6  16   0     1659.85     1567.10     69.18 o 
   7  16   0     2726.48     2911.43     74.82 o 
   8  16   0      277.67      267.87     38.36 o 
   9  16   0      820.85      800.99     60.87 o 
  10  16   0     1331.43     1474.03     69.28 o 
  11  16   0     1489.21     1772.95     76.87 o 
  12  16   0        4.44        7.02     39.79 o 
  13  16   0      640.64      620.36     68.24 o 
  14  16   0      380.29      378.87     57.83 o 
   1  17   0     2932.53     2895.37    125.47 o 
   2  17   0     2580.11     2607.73    234.18 o 
   3  17   0        0.30      -10.63     24.12 o 
   4  17   0     2900.91     2978.25     79.71 o 
   5  17   0     4050.73     4327.47     92.81 o 
   6  17   0     1354.49     1349.15     64.30 o 
   7  17   0      115.23      122.48     21.46 o 
   8  17   0     1520.72     1545.79     91.18 o 
   9  17   0        0.39      -31.92     31.92 o 
  10  17   0       62.34       18.25     21.67 o 
  11  17   0      117.16      164.46     39.17 o 
  12  17   0      982.50      926.69    151.16 o 
  13  17   0        0.67       30.44     34.24 o 
  14  17   0      114.04      110.37     33.36 o 
   0  18   0     2008.27     1943.71    131.34 o 
   1  18   0     1001.32     1085.90     77.97 o 
   2  18   0     1501.38     1336.19    108.08 o 
   3  18   0      145.74      131.34     60.85 o 
   4  18   0     1072.71     1183.28     62.20 o 
   5  18   0     5027.39     5329.33    148.00 o 
   6  18   0     3196.74     3197.06    128.83 o 
   7  18   0      212.03      170.16     23.01 o 
   8  18   0       48.78       63.99     20.27 o 
   9  18   0      965.43      909.98     58.96 o 
  10  18   0     1366.40     1454.29     71.15 o 
  11  18   0       72.69      115.66     32.40 o 
  12  18   0      128.57      154.19     39.88 o 
  13  18   0        6.97       60.02     27.60 o 
  14  18   0      134.21      163.21     36.45 o 
   1  19   0      305.88      309.02     50.16 o 
   2  19   0      273.04      258.90     61.32 o 
   3  19   0      320.62      292.34     75.94 o 
   4  19   0       17.15       51.24     22.46 o 
   5  19   0      655.70      699.82     44.33 o 
   6  19   0     2647.66     2864.37    118.34 o 
   7  19   0       91.57       51.91     22.48 o 
   8  19   0      738.95      812.74     53.20 o 
   9  19   0     1474.65     1592.43     60.64 o 
  10  19   0      137.19      124.21     27.06 o 
  11  19   0      229.68      185.37     35.14 o 
  12  19   0     1201.88     1085.94     66.03 o 
  13  19   0       52.55       45.32     22.33 o 
   0  20   0      220.75      335.88     73.14 o 
   1  20   0     1791.74     1869.03     87.11 o 
   2  20   0      287.61      217.68     58.45 o 
   3  20   0     2373.67     2207.86    124.29 o 
   4  20   0      295.44      224.97     45.79 o 
   5  20   0      233.20      240.30     29.90 o 
   6  20   0       78.20       17.49     23.54 o 
   7  20   0     1680.72     1642.21    105.72 o 
   8  20   0      243.07      226.25     37.23 o 
   9  20   0      718.44      826.09     71.85 o 
  10  20   0      133.47      137.91     36.05 o 
  11  20   0      140.98       72.79     64.73 o 
  12  20   0        7.65      -31.57     33.65 o 
  13  20   0      451.10      441.88     77.40 o 
   1  21   0     3556.41     3834.56    155.38 o 
   2  21   0     1500.58     1507.33    107.05 o 
   3  21   0     1095.22     1072.86     91.79 o 
   4  21   0       71.78       68.61     27.92 o 
   5  21   0      771.95      779.20     45.95 o 
   6  21   0       76.62       46.52     25.07 o 
   7  21   0       35.53       36.51     28.46 o 
   8  21   0     1349.96     1580.33     73.89 o 
   9  21   0       73.33       18.52     56.39 o 
  10  21   0      191.46      167.01     36.81 o 
  11  21   0       96.77      102.08     37.47 o 
  12  21   0       73.83      148.76     39.50 o 
   0  22   0     2361.83     2479.51    250.61 o 
   1  22   0       90.21       73.10     33.31 o 
   2  22   0       18.71       28.63     20.31 o 
   3  22   0        1.76        7.20     40.51 o 
   4  22   0      237.00      285.66     55.50 o 
   5  22   0     1132.36     1148.20     72.44 o 
   6  22   0      760.17      825.30     79.29 o 
   7  22   0        7.16       61.45     19.44 o 
   8  22   0      104.34      145.74     27.06 o 
   9  22   0      102.55       92.67     52.90 o 
  10  22   0      758.79      888.42     89.76 o 
  11  22   0      138.82      105.98     31.51 o 
   1  23   0       41.02       20.20     32.60 o 
   2  23   0     1304.28     1533.89    106.34 o 
   3  23   0        4.24        0.18     23.63 o 
   4  23   0        0.51      -10.45     39.37 o 
   5  23   0       32.03       18.10     23.86 o 
   6  23   0      444.31      344.10     48.47 o 
   7  23   0      190.03      126.38     26.54 o 
   8  23   0      741.16      713.78     70.92 o 
   9  23   0      278.86      308.45     64.30 o 
  10  23   0       85.82       65.72     25.95 o 
  11  23   0      160.11      178.75     36.39 o 
   0  24   0       27.15       67.91     34.50 o 
   1  24   0      246.12      173.25     46.12 o 
   2  24   0      233.53      179.38     47.70 o 
   3  24   0      776.69     1011.55    159.36 o 
   4  24   0      196.21      128.81     62.65 o 
   5  24   0       39.59       32.59     34.97 o 
   6  24   0       23.58       -1.57     38.92 o 
   7  24   0      776.56      760.11     75.64 o 
   8  24   0        0.44      -16.60     33.91 o 
   9  24   0      326.50      385.10     55.34 o 
  10  24   0        2.83        0.92     44.87 o 
   1  25   0      586.61      662.04    120.96 o 
   2  25   0      436.58      477.28    104.34 o 
   3  25   0      309.27      333.67     64.09 o 
   4  25   0      447.09      566.53     63.65 o 
   5  25   0      497.92      458.23     86.29 o 
   6  25   0       20.16       58.83     24.18 o 
   7  25   0       11.98       35.78     45.24 o 
   8  25   0      597.41      533.19     61.11 o 
   9  25   0      311.87      245.58     45.45 o 
   0  26   0       13.78       45.44     40.06 o 
   1  26   0       11.03       75.99     39.16 o 
   2  26   0       11.02       47.28     45.67 o 
   3  26   0       13.43      102.73     31.95 o 
   4  26   0       33.07      -38.72     38.72 o 
   5  26   0       17.76       48.47     22.32 o 
   6  26   0      502.31      506.75     65.18 o 
   7  26   0      102.76       54.20     86.03 o 
   8  26   0       35.96       49.60     32.38 o 
   1  27   0       43.28       29.85     25.28 o 
   2  27   0      447.13      545.52     85.48 o 
   3  27   0        2.13       71.88     35.17 o 
   4  27   0      334.04      237.16     90.45 o 
   5  27   0        1.73       84.23     25.41 o 
   6  27   0      120.56       23.82    119.62 o 
   7  27   0      101.57       59.06     84.27 o 
   0  28   0      267.15      253.20     92.04 o 
   1  28   0       15.51       44.97     27.92 o 
   2  28   0        0.01        5.49     37.07 o 
   3  28   0      238.09      256.35     87.15 o 
   4  28   0       73.58      119.72     32.00 o 
   5  28   0      237.93      164.94     38.56 o 
   6  28   0       82.58       49.62     39.10 o 
   1  29   0       99.79       74.62     36.07 o 
   2  29   0        1.26        0.08     34.31 o 
   3  29   0       44.30       33.41     86.27 o 
   4  29   0      106.85      110.24     51.28 o 
 -17   0   1     1098.93     1216.97    157.71 o 
 -15   0   1        5.13       20.83     28.29 o 
 -13   0   1      434.54      425.74     51.83 o 
 -11   0   1     8462.21     8009.88    160.48 o 
  -9   0   1       76.36      173.45     39.97 o 
  -7   0   1      215.71      390.86     64.32 o 
  -5   0   1    22737.36    22849.70    347.46 o 
  -3   0   1     6966.26     8059.86     99.36 o 
   3   0   1    50056.96    51893.72    368.27 o 
   5   0   1     1517.36     1580.10     46.45 o 
   7   0   1    31048.06    31476.52    290.34 o 
   9   0   1       67.54       89.86     25.37 o 
  11   0   1     6722.25     7089.17    147.17 o 
  13   0   1     1162.91     1354.19     88.11 o 
  15   0   1       10.40       85.09     30.06 o 
  17   0   1      732.77      871.71     94.31 o 
 -17   1   1       47.59       77.29     27.46 o 
 -16   1   1      162.03      101.76     26.34 o 
 -15   1   1       73.07       79.01     23.70 o 
 -14   1   1      538.28      455.67     47.38 o 
 -13   1   1      269.55      299.56     31.09 o 
 -12   1   1     1471.78     1446.82     49.41 o 
 -11   1   1      809.88      872.14     45.28 o 
 -10   1   1      899.73      875.55     44.12 o 
  -9   1   1      956.77     1027.03     48.38 o 
  -8   1   1       12.26       32.97     11.06 o 
  -7   1   1    15268.77    15931.92    138.66 o 
  -6   1   1     2163.27     1960.79     44.16 o 
  -5   1   1    20113.38    20402.34    133.83 o 
  -4   1   1     8019.29     7547.85     70.92 o 
  -3   1   1    68725.85    72404.90    285.00 o 
  -2   1   1     6942.24     8225.05     57.73 o 
   2   1   1     1608.54     1969.31     20.93 o 
   3   1   1     1820.26     2099.43     59.38 o 
   4   1   1     2943.01     2866.39     60.82 o 
   5   1   1     4739.54     4851.82     57.43 o 
   6   1   1     3671.33     3516.87     71.63 o 
   7   1   1     7005.14     6783.58     84.81 o 
   8   1   1     6393.96     6386.56     92.65 o 
   9   1   1     2403.45     2301.85     59.42 o 
  10   1   1      488.58      402.28     32.41 o 
  11   1   1      370.86      361.36     51.39 o 
  12   1   1     2266.66     2410.03     73.01 o 
  13   1   1       34.32       49.40     35.99 o 
  14   1   1      454.15      596.05     46.86 o 
  15   1   1      296.02      279.21     39.99 o 
  16   1   1      473.83      480.23     58.88 o 
  17   1   1       51.42       59.22     17.45 o 
 -17   2   1      189.97      131.30     45.55 o 
 -16   2   1      435.28      513.01     76.95 o 
 -15   2   1       46.46       48.50     18.64 o 
 -14   2   1      126.43      116.51     21.64 o 
 -13   2   1      220.46      280.53     26.94 o 
 -12   2   1     1317.21     1481.29     54.04 o 
 -11   2   1       10.34       48.37     32.67 o 
 -10   2   1     2136.91     2062.67     48.63 o 
  -9   2   1      883.94      924.34     59.79 o 
  -8   2   1       69.53       76.41     15.78 o 
  -7   2   1      355.11      234.64     27.65 o 
  -6   2   1    11474.38    11758.43    124.97 o 
  -5   2   1    10725.63    11546.54    128.50 o 
  -4   2   1    55240.34    56031.19    227.66 o 
  -3   2   1     6324.02     7319.11     56.87 o 
  -2   2   1     6039.21     5734.05     54.97 o 
  -1   2   1      541.88      665.14      8.32 o 
   1   2   1      113.21      155.10      4.22 o 
   2   2   1     6808.54     6593.63     59.14 o 
   3   2   1      483.14      644.78     28.87 o 
   4   2   1      463.78      444.47     28.98 o 
   5   2   1      102.29      160.26     20.14 o 
   6   2   1    19259.96    19406.41    132.37 o 
   7   2   1     2511.28     2558.54     51.83 o 
   8   2   1     6057.21     6196.47     85.23 o 
   9   2   1     1091.15     1103.72     55.43 o 
  10   2   1      954.52      962.36     53.27 o 
  11   2   1       25.68       37.26     16.07 o 
  12   2   1      451.29      478.92     39.75 o 
  13   2   1      730.31      647.73     44.41 o 
  14   2   1      899.66      967.39     50.82 o 
  15   2   1        3.02       39.93     15.93 o 
  16   2   1      139.98      122.41     24.02 o 
  17   2   1       46.90       72.85     22.74 o 
 -17   3   1       44.27       64.79     58.60 o 
 -16   3   1      138.89      108.20     25.36 o 
 -15   3   1      237.97      194.70     31.24 o 
 -14   3   1     1024.74     1101.27     72.64 o 
 -13   3   1      101.62      133.62     25.03 o 
 -12   3   1      192.05      170.29     22.73 o 
 -11   3   1     1866.22     1853.84     87.06 o 
 -10   3   1     1409.10     1319.26     53.86 o 
  -9   3   1       17.99       45.85     22.53 o 
  -8   3   1     4463.71     4421.41     87.26 o 
  -7   3   1      852.27      889.07     28.15 o 
  -6   3   1      966.98     1037.00     43.41 o 
  -5   3   1    14891.80    16018.21    121.10 o 
  -4   3   1     3811.98     3939.57     46.03 o 
  -3   3   1       22.13       26.53      7.58 o 
  -2   3   1     4916.91     4611.31     39.63 o 
  -1   3   1     7130.09     8272.55     52.95 o 
   0   3   1        1.69       -0.54      6.08 o 
   1   3   1    15988.40    17632.27    200.92 o 
   2   3   1     8754.17     8320.44     68.54 o 
   3   3   1       25.73       22.10      5.29 o 
   4   3   1    14567.17    13980.29    105.14 o 
   5   3   1      303.59      316.39     24.29 o 
   6   3   1     7926.76     7867.60     90.85 o 
   7   3   1      600.48      782.76     26.55 o 
   8   3   1    19737.54    19820.27    147.10 o 
   9   3   1        6.41       33.16     15.79 o 
  10   3   1     3528.49     3587.45     79.35 o 
  11   3   1     1183.64     1277.06     55.07 o 
  12   3   1     2835.76     2794.96     89.95 o 
  13   3   1       93.36       79.84     17.58 o 
  14   3   1      657.77      684.67     50.29 o 
  15   3   1      416.50      435.35     36.69 o 
  16   3   1      559.62      669.57     81.47 o 
  17   3   1        0.95       31.46     33.19 o 
 -17   4   1      938.55      930.82     75.13 o 
 -16   4   1      289.16      200.02     42.96 o 
 -15   4   1       68.31       64.63     29.67 o 
 -14   4   1      365.63      275.69     44.67 o 
 -13   4   1     2353.19     2485.03    106.42 o 
 -12   4   1       15.32       11.75     13.88 o 
 -11   4   1     2445.10     2507.00     73.40 o 
 -10   4   1      130.42      119.88     27.30 o 
  -9   4   1      958.51      976.99     45.80 o 
  -8   4   1        1.68       30.00     20.07 o 
  -7   4   1    17557.47    18913.35    165.54 o 
  -6   4   1       81.80       49.94     14.20 o 
  -5   4   1       37.80       79.29     12.52 o 
  -4   4   1     3656.73     3362.81     64.50 o 
  -3   4   1       12.00        9.68      5.80 o 
  -2   4   1        0.92       48.29      8.61 o 
  -1   4   1     3004.24     3178.99     40.95 o 
   0   4   1    19244.15    17744.70    143.35 o 
   1   4   1     1100.56     1124.39     22.50 o 
   2   4   1    35439.93    36423.75    309.05 o 
   3   4   1     9922.86     9312.52     84.29 o 
   4   4   1     1393.19     1057.58     20.19 o 
   5   4   1      504.48      587.18     23.46 o 
   6   4   1    14485.85    15045.09    152.96 o 
   7   4   1    22586.56    22920.32    161.96 o 
   8   4   1      599.34      586.32     25.49 o 
   9   4   1     1151.15     1246.88     58.49 o 
  10   4   1     1280.38     1198.64     55.13 o 
  11   4   1     4778.90     4973.42    117.74 o 
  12   4   1       52.65       48.91     32.30 o 
  13   4   1     3068.17     3366.27     79.14 o 
  14   4   1        0.43       19.91     18.52 o 
  15   4   1        2.67       20.10     18.13 o 
  16   4   1      139.24      123.34     21.47 o 
  17   4   1      587.18      546.07     71.49 o 
 -17   5   1       38.65       30.10     49.76 o 
 -16   5   1        3.28       82.95     44.34 o 
 -15   5   1      624.24      580.03     62.69 o 
 -14   5   1        0.34       33.82     18.05 o 
 -13   5   1       65.67       23.87     32.12 o 
 -12   5   1      875.12      886.44     39.79 o 
 -11   5   1     1561.36     1521.73     67.15 o 
 -10   5   1        9.82       72.95     16.46 o 
  -9   5   1     2341.28     2295.76     53.79 o 
  -8   5   1      992.88      937.77     39.79 o 
  -7   5   1     2309.17     2093.55     58.35 o 
  -6   5   1     8602.44     9281.35    123.08 o 
  -5   5   1    16969.81    16906.38    127.36 o 
  -4   5   1     2417.69     2542.89     34.56 o 
  -3   5   1        3.85       -9.25      9.25 o 
  -2   5   1       59.76      220.60     13.63 o 
  -1   5   1     6873.26     6036.26     57.82 o 
   0   5   1     7551.67     8850.58     87.63 o 
   1   5   1    60077.97    60647.73    415.97 o 
   2   5   1      400.96      372.80     12.98 o 
   3   5   1     2650.79     2020.42     44.66 o 
   4   5   1     1429.40     1365.91     29.06 o 
   5   5   1    23411.34    21919.03    146.16 o 
   6   5   1     1295.50     1377.12     33.18 o 
   7   5   1      407.11      294.01     26.82 o 
   8   5   1      574.08      475.54     31.79 o 
   9   5   1     7177.36     7050.27     88.65 o 
  10   5   1       88.84       44.49     23.29 o 
  11   5   1     1002.56     1011.55     53.63 o 
  12   5   1      892.55      939.34     44.04 o 
  13   5   1       69.84       68.77     22.69 o 
  14   5   1       59.45       18.13     33.40 o 
  15   5   1      459.22      485.43     42.69 o 
  16   5   1        3.82      106.81     26.19 o 
  17   5   1      106.63       70.14     23.97 o 
 -17   6   1      758.86      759.13     75.98 o 
 -16   6   1       79.78       89.46     22.94 o 
 -15   6   1       31.07       64.19     45.69 o 
 -14   6   1      333.74      375.73     41.61 o 
 -13   6   1      160.38      130.74     21.46 o 
 -12   6   1       44.80       24.53     58.62 o 
 -11   6   1      612.04      697.59     40.55 o 
 -10   6   1      581.43      553.33     42.96 o 
  -9   6   1      820.45      903.74     44.65 o 
  -8   6   1     1165.36     1088.17     51.27 o 
  -7   6   1     2838.98     2823.85     74.45 o 
  -6   6   1    19371.30    19929.32    137.87 o 
  -5   6   1     1957.40     2120.71     37.39 o 
  -4   6   1    12785.72    12945.78     88.08 o 
  -3   6   1     1499.14     1141.97     20.75 o 
  -2   6   1     3288.01     2845.90     38.20 o 
  -1   6   1     4896.54     3612.40     92.13 o 
   0   6   1    49213.34    47850.85    290.41 o 
   1   6   1    12950.06    13275.27    114.35 o 
   2   6   1     9180.99     9115.47     90.21 o 
   3   6   1    12775.47    12812.94     98.79 o 
   4   6   1     4114.27     3713.83     47.57 o 
   5   6   1      985.20     1110.14     24.30 o 
   6   6   1    15211.31    14625.13    131.76 o 
   7   6   1     3514.88     3141.75     60.38 o 
   8   6   1      421.16      449.73     30.40 o 
   9   6   1     1759.83     1535.02     60.17 o 
  10   6   1     6817.81     6527.50    104.04 o 
  11   6   1      617.70      595.51     43.45 o 
  12   6   1      138.55      110.42     23.39 o 
  13   6   1      447.44      439.54     37.63 o 
  14   6   1      168.22      196.49     27.85 o 
  15   6   1      309.04      197.80     30.32 o 
  16   6   1      195.23      142.01     29.25 o 
  17   6   1       95.58       51.14     28.27 o 
 -17   7   1        4.68       -3.55     25.96 o 
 -16   7   1      194.67      122.91     25.13 o 
 -15   7   1       19.89       95.57     32.73 o 
 -14   7   1      396.52      313.68     52.23 o 
 -13   7   1     2069.52     2081.96    116.86 o 
 -12   7   1     1188.22     1325.02     81.61 o 
 -11   7   1     2699.01     2763.66     70.63 o 
 -10   7   1      460.07      477.36     34.98 o 
  -9   7   1      584.87      574.50     40.31 o 
  -8   7   1     1757.89     1712.46     51.75 o 
  -7   7   1     1931.21     1783.75     35.82 o 
  -6   7   1    12519.90    13186.06    110.15 o 
  -5   7   1     2990.63     2991.06     49.99 o 
  -4   7   1      633.37      520.24     26.26 o 
  -3   7   1       18.55       13.24      8.33 o 
  -2   7   1    21135.14    19197.38    137.90 o 
  -1   7   1      373.65      445.69     34.44 o 
   0   7   1     1089.87      805.78     38.12 o 
   1   7   1      309.80      196.21     42.47 o 
   2   7   1    30480.38    30268.36    257.00 o 
   3   7   1      446.44      490.54     24.16 o 
   4   7   1      224.27      131.63     18.00 o 
   5   7   1      129.87      201.25     18.43 o 
   6   7   1     5598.79     5528.01     75.92 o 
   7   7   1       26.14       23.76     12.28 o 
   8   7   1     4512.96     4486.80     83.31 o 
   9   7   1       91.29       84.53     18.36 o 
  10   7   1      408.04      348.00     51.63 o 
  11   7   1      403.57      418.03     30.24 o 
  12   7   1     3962.43     4121.40     88.00 o 
  13   7   1        5.90       31.11     16.68 o 
  14   7   1      673.84      620.92     46.46 o 
  15   7   1      109.32      112.46     24.74 o 
  16   7   1      261.19      294.45     51.56 o 
  17   7   1      270.77      207.91     50.20 o 
 -17   8   1      223.64      169.18     32.89 o 
 -16   8   1      212.31      131.39     54.28 o 
 -15   8   1      105.19      116.81     32.23 o 
 -14   8   1       44.49        3.56     27.46 o 
 -13   8   1     1211.67     1220.05     59.16 o 
 -12   8   1       41.28       49.27     18.89 o 
 -11   8   1       12.15       18.29     25.13 o 
 -10   8   1        1.54       50.47     19.72 o 
  -9   8   1       72.02       57.88     14.94 o 
  -8   8   1      354.56      463.67     28.09 o 
  -7   8   1     8574.73     8575.30    115.68 o 
  -6   8   1     1002.54     1021.61     34.79 o 
  -5   8   1     1755.68     1787.56     42.22 o 
  -4   8   1     3938.75     3734.97     45.73 o 
  -3   8   1    16767.71    16853.14    117.97 o 
  -2   8   1     1826.38     1891.55     39.82 o 
  -1   8   1     8227.02     7736.40     82.80 o 
   0   8   1    15335.99    15149.69    163.34 o 
   1   8   1      136.83      201.00     32.59 o 
   2   8   1     4441.30     4943.61     67.74 o 
   3   8   1    28627.60    27910.73    284.77 o 
   4   8   1    12245.83    12354.65    135.56 o 
   5   8   1      214.34      162.93     26.00 o 
   6   8   1    16267.05    16503.52    130.69 o 
   7   8   1     4977.49     4946.67    111.35 o 
   8   8   1      147.62       59.67     19.63 o 
   9   8   1      654.47      663.44     48.07 o 
  10   8   1      175.42      303.78     39.70 o 
  11   8   1     2793.38     2601.07     68.61 o 
  12   8   1      180.78      199.15     34.84 o 
  13   8   1      901.62      843.44     66.44 o 
  14   8   1       92.87       77.45     16.38 o 
  15   8   1        0.08        1.66     28.51 o 
  16   8   1       22.08       42.49     25.96 o 
 -16   9   1       39.31       58.77     26.33 o 
 -15   9   1      277.03      211.65     74.98 o 
 -14   9   1      186.41      151.78     42.08 o 
 -13   9   1      183.46      126.08     26.24 o 
 -12   9   1      296.07      308.51     24.33 o 
 -11   9   1      724.70      771.70     35.52 o 
 -10   9   1      548.12      597.88     51.28 o 
  -9   9   1      395.35      417.20     26.53 o 
  -8   9   1      284.50      297.61     26.97 o 
  -7   9   1      313.39      275.79     23.23 o 
  -6   9   1      125.19       81.88     11.55 o 
  -5   9   1     4768.67     4310.69     53.77 o 
  -4   9   1    14556.18    15342.45    131.14 o 
  -3   9   1     3628.08     3281.90     86.19 o 
  -2   9   1      178.85      177.43     20.94 o 
  -1   9   1    15708.37    15822.72    141.86 o 
   0   9   1      105.32       16.54     41.41 o 
   1   9   1    35985.03    37807.21    345.55 o 
   2   9   1     2648.46     2214.16     86.06 o 
   3   9   1      962.67      859.28     23.28 o 
   4   9   1     4219.90     4284.62     61.50 o 
   5   9   1    27869.51    29813.38    198.48 o 
   6   9   1      145.69      162.51     30.12 o 
   7   9   1     5280.12     5713.44    102.71 o 
   8   9   1       49.57       41.15     26.57 o 
   9   9   1      954.34      993.61     52.76 o 
  10   9   1        2.94       34.10     18.28 o 
  11   9   1     1978.59     2137.17     77.70 o 
  12   9   1      137.89      133.31     27.46 o 
  13   9   1      142.96      150.09     24.67 o 
  14   9   1       20.17       54.72     20.91 o 
  15   9   1       10.57       21.65     24.31 o 
  16   9   1      100.67      104.84     25.51 o 
 -16  10   1       56.69       -0.10     27.71 o 
 -15  10   1       26.44       74.08     32.25 o 
 -14  10   1     1503.43     1643.77     79.01 o 
 -13  10   1     1037.55     1063.05    126.21 o 
 -12  10   1      740.59      787.05     79.76 o 
 -11  10   1     1344.80     1359.30     56.34 o 
 -10  10   1     2729.96     2814.27     73.88 o 
  -9  10   1     1130.88     1105.36     50.06 o 
  -8  10   1      886.41     1009.38     38.87 o 
  -7  10   1     2525.02     2536.87     48.51 o 
  -6  10   1     3150.81     2915.26     49.67 o 
  -5  10   1     1838.87     1594.90     39.70 o 
  -4  10   1     3398.59     2899.09     52.24 o 
  -3  10   1      160.53      189.78     24.49 o 
  -2  10   1        6.84       20.81     24.61 o 
  -1  10   1    13592.26    13503.33    140.08 o 
   0  10   1     9760.34     9485.73    167.64 o 
   1  10   1     1573.14     1562.19     71.32 o 
   2  10   1     1311.22     1315.19     37.18 o 
   3  10   1      727.38      631.22     19.88 o 
   4  10   1    16088.25    16606.04    139.52 o 
   5  10   1      625.60      469.98     41.13 o 
   6  10   1     1173.94      998.41     40.58 o 
   7  10   1     9699.54     9587.32    106.68 o 
   8  10   1        0.57       14.57     16.39 o 
   9  10   1       45.96       35.50     17.00 o 
  10  10   1     5299.61     5468.59     92.76 o 
  11  10   1     3390.63     3440.69     84.99 o 
  12  10   1      277.83      290.16     64.93 o 
  13  10   1     1274.13     1442.93     62.56 o 
  14  10   1       94.68      108.70     20.93 o 
  15  10   1       67.26       62.88     22.59 o 
  16  10   1      191.58      195.33     38.86 o 
 -16  11   1      226.43      156.31     25.82 o 
 -15  11   1        0.20       19.52     29.61 o 
 -14  11   1      301.70      299.54     51.71 o 
 -13  11   1      699.92      805.40     52.83 o 
 -12  11   1     2726.04     2925.15     70.26 o 
 -11  11   1        1.91      -12.47     25.05 o 
 -10  11   1      740.74      651.35     39.89 o 
  -9  11   1      110.90      126.47     25.01 o 
  -8  11   1        4.69       53.91     20.16 o 
  -7  11   1     1409.53     1439.66     88.30 o 
  -6  11   1     5728.46     5485.30     97.56 o 
  -5  11   1     1706.86     1938.04     57.45 o 
  -4  11   1      139.39      144.84     16.90 o 
  -3  11   1      577.89      630.13     32.15 o 
  -2  11   1    15589.63    16135.55    147.98 o 
  -1  11   1       24.98       27.69     13.38 o 
   0  11   1     9269.91     9421.32    194.85 o 
   1  11   1     2952.95     2881.39     79.74 o 
   2  11   1     7555.43     7422.22    135.99 o 
   3  11   1      629.05      504.46     23.33 o 
   4  11   1     2411.17     2282.93     69.36 o 
   5  11   1      427.18      431.48     26.05 o 
   6  11   1     2322.06     2291.66     52.97 o 
   7  11   1      344.09      328.61     35.05 o 
   8  11   1     2167.86     2224.37     72.74 o 
   9  11   1      536.96      620.75     42.27 o 
  10  11   1        1.11       52.07     15.25 o 
  11  11   1       17.74       51.34     16.78 o 
  12  11   1     5285.39     5739.33    203.68 o 
  13  11   1        2.78       27.08     17.41 o 
  14  11   1      186.25      148.36     64.34 o 
  15  11   1      291.96      157.76     27.21 o 
  16  11   1      114.49      117.24     28.69 o 
 -16  12   1      120.37      138.44     29.10 o 
 -15  12   1        0.80       55.66     41.83 o 
 -14  12   1        6.64       45.71     30.44 o 
 -13  12   1      680.01      648.27     52.21 o 
 -12  12   1      541.50      546.65     52.77 o 
 -11  12   1      119.93       87.63     35.07 o 
 -10  12   1      832.86      758.37     39.58 o 
  -9  12   1     1773.42     1867.93     62.79 o 
  -8  12   1        8.93        7.29     26.09 o 
  -7  12   1     1189.57     1354.92     48.15 o 
  -6  12   1      383.26      297.29     29.60 o 
  -5  12   1      341.29      395.65     37.83 o 
  -4  12   1     9076.78     9341.46    125.27 o 
  -3  12   1     5723.65     5318.56    177.86 o 
  -2  12   1      827.02      717.78     51.06 o 
  -1  12   1     2643.89     2645.09     79.58 o 
   0  12   1     7738.11     7044.78    172.46 o 
   1  12   1      490.85      420.69     38.76 o 
   2  12   1     6931.66     6183.47    124.10 o 
   3  12   1     4303.36     3809.13     94.70 o 
   4  12   1     6713.10     7059.30    140.21 o 
   5  12   1      399.47      424.90     32.81 o 
   6  12   1     9289.69     9399.91    105.55 o 
   7  12   1       66.27       52.98     16.68 o 
   8  12   1      262.48      227.04     33.84 o 
   9  12   1     3819.53     4263.03    100.00 o 
  10  12   1     3376.68     3377.56    111.08 o 
  11  12   1      312.75      355.81     47.56 o 
  12  12   1      172.99      127.07     21.29 o 
  13  12   1      427.74      433.09     49.64 o 
  14  12   1       27.86       52.94     41.25 o 
  15  12   1      141.92      130.61     25.26 o 
  16  12   1        5.13       29.68     23.04 o 
 -15  13   1      375.64      366.15     59.85 o 
 -14  13   1       32.33       39.17     32.37 o 
 -13  13   1       76.17       36.74     34.95 o 
 -12  13   1        0.53       -2.73     44.32 o 
 -11  13   1     1278.24     1328.26     64.81 o 
 -10  13   1      579.46      489.64     33.92 o 
  -9  13   1     1302.24     1362.30     51.13 o 
  -8  13   1     1498.67     1415.91     59.28 o 
  -7  13   1      488.58      433.39     31.71 o 
  -6  13   1      176.98      121.04     20.27 o 
  -5  13   1    14908.29    15084.33    155.57 o 
  -4  13   1     1180.50     1064.80     61.20 o 
  -3  13   1       70.40       25.90     26.51 o 
  -2  13   1      455.39      426.18     32.10 o 
  -1  13   1     1253.02     1298.37    104.67 o 
   0  13   1      672.98      622.74     85.16 o 
   1  13   1     9307.31     9343.66    155.38 o 
   2  13   1       43.74       45.37     25.48 o 
   3  13   1       25.11       27.19     19.15 o 
   4  13   1     1032.84     1071.91     46.02 o 
   5  13   1    11277.30    12249.73    131.49 o 
   6  13   1      636.01      701.93     43.07 o 
   7  13   1      598.25      776.39     40.35 o 
   8  13   1       35.14       53.50     22.02 o 
   9  13   1     1778.47     1765.56     55.77 o 
  10  13   1      621.18      645.78     63.94 o 
  11  13   1     2311.89     2729.96     80.90 o 
  12  13   1      389.63      421.88     55.79 o 
  13  13   1      245.10      151.96     42.49 o 
  14  13   1      219.39      147.57     32.10 o 
  15  13   1      197.72      193.75     31.61 o 
 -15  14   1       13.17       26.06     35.57 o 
 -14  14   1      789.13      729.87     82.73 o 
 -13  14   1      837.59      907.78     98.98 o 
 -12  14   1        0.11       27.92     22.42 o 
 -11  14   1      112.09      108.77     24.87 o 
 -10  14   1      576.20      648.68     49.16 o 
  -9  14   1        0.54       40.94     17.67 o 
  -8  14   1      106.71      106.52     22.02 o 
  -7  14   1      452.18      427.41     37.55 o 
  -6  14   1     2336.44     2191.40     51.87 o 
  -5  14   1     2024.21     1986.80     40.08 o 
  -4  14   1      339.81      278.25     39.48 o 
  -3  14   1     4799.48     5062.12    146.67 o 
  -2  14   1     1278.26     1270.56     60.97 o 
  -1  14   1     1689.27     1695.96     70.06 o 
   0  14   1      219.32      304.61     62.39 o 
   1  14   1     1427.72     1441.29     84.20 o 
   2  14   1        0.30      -20.61     39.44 o 
   3  14   1     8683.04     8874.18    118.93 o 
   4  14   1     4049.09     4350.35     77.36 o 
   5  14   1      143.37      181.63     26.03 o 
   6  14   1     1225.63     1115.18     53.66 o 
   7  14   1     4502.38     4732.01     99.19 o 
   8  14   1        7.19       98.44     32.35 o 
   9  14   1      323.10      321.10     42.45 o 
  10  14   1      162.99      117.72     27.23 o 
  11  14   1     1385.79     1496.63     68.65 o 
  12  14   1      241.62      177.50     35.68 o 
  13  14   1      451.68      427.82     55.76 o 
  14  14   1      299.14      222.88     48.53 o 
  15  14   1        2.47        8.45     36.17 o 
 -15  15   1        1.25      -15.63     26.75 o 
 -14  15   1       42.17       44.74     23.97 o 
 -13  15   1      208.06      225.14     37.95 o 
 -12  15   1     2192.55     2357.59    122.10 o 
 -11  15   1       75.32       41.20     29.00 o 
 -10  15   1      143.39      104.40     15.99 o 
  -9  15   1      155.24      166.42     26.05 o 
  -8  15   1     5538.55     5797.66     97.89 o 
  -7  15   1      733.08      733.35     42.82 o 
  -6  15   1     3317.37     3156.69     72.28 o 
  -5  15   1     2450.83     2593.46     60.44 o 
  -4  15   1     7221.73     7392.99    164.60 o 
  -3  15   1      334.15      304.95     57.96 o 
  -2  15   1     1921.86     1901.74     64.49 o 
  -1  15   1     1025.64      945.07     76.90 o 
   0  15   1      714.66      984.49    118.14 o 
   1  15   1     6300.60     6881.98    122.26 o 
   2  15   1    10101.96     9816.64    304.69 o 
   3  15   1       39.45       56.18     22.06 o 
   4  15   1     1104.36     1219.29     86.10 o 
   5  15   1     4357.19     4149.77     89.37 o 
   6  15   1     1118.58     1168.99     54.30 o 
   7  15   1       25.04       69.83     16.61 o 
   8  15   1     1103.66     1156.42     49.87 o 
   9  15   1      139.43      120.00     27.78 o 
  10  15   1       73.47      116.83     29.28 o 
  11  15   1       76.97       79.10     19.92 o 
  12  15   1     1213.45     1301.57     79.85 o 
  13  15   1      286.19      298.30     47.65 o 
  14  15   1       77.72       55.02     27.08 o 
  15  15   1      211.13      117.34     24.52 o 
 -14  16   1      105.33      145.65     32.81 o 
 -13  16   1       52.85       70.39     25.98 o 
 -12  16   1       78.43       89.10     28.25 o 
 -11  16   1       36.21       45.46     35.25 o 
 -10  16   1     1349.48     1607.33     88.80 o 
  -9  16   1      431.52      479.16     54.19 o 
  -8  16   1        1.59        6.29     25.58 o 
  -7  16   1     1728.12     1781.87     86.09 o 
  -6  16   1     2330.15     2384.92     72.50 o 
  -5  16   1      679.68      772.21     42.57 o 
  -4  16   1     4810.05     5127.12    116.72 o 
  -3  16   1     1532.90     1737.12     84.42 o 
  -2  16   1      670.56      599.68     55.02 o 
  -1  16   1     2536.49     2649.68     94.48 o 
   0  16   1     5650.12     6230.47    165.37 o 
   1  16   1      988.20      972.93    103.82 o 
   2  16   1     3155.26     3278.28    423.62 o 
   3  16   1      476.91      533.52     60.03 o 
   4  16   1     5310.41     5421.30    101.59 o 
   5  16   1     1677.16     1587.96     73.54 o 
   6  16   1     1049.18     1218.88     59.01 o 
   7  16   1       54.51       20.37     20.11 o 
   8  16   1      145.46       99.45     21.07 o 
   9  16   1      414.03      339.66     32.10 o 
  10  16   1     1790.14     1950.30     63.58 o 
  11  16   1      113.68       72.76     18.74 o 
  12  16   1       10.52       62.57     28.41 o 
  13  16   1      362.53      361.16     66.83 o 
  14  16   1       41.25       54.09     23.93 o 
 -14  17   1       96.65       79.09     48.23 o 
 -13  17   1      236.06      325.61     69.14 o 
 -12  17   1      368.50      415.08     51.80 o 
 -11  17   1      229.32      204.65     48.81 o 
 -10  17   1      364.46      368.12     81.51 o 
  -9  17   1     1372.70     1488.77     78.30 o 
  -8  17   1       54.83       28.89     16.88 o 
  -7  17   1      304.10      333.68     41.50 o 
  -6  17   1      841.19      897.08     50.19 o 
  -5  17   1     4263.77     4552.54     96.68 o 
  -4  17   1        1.34       38.64     20.85 o 
  -3  17   1        0.98       27.77     14.78 o 
  -2  17   1      965.42     1097.00     82.96 o 
  -1  17   1     1314.41     1450.54    140.50 o 
   0  17   1       47.40       36.73     30.53 o 
   1  17   1     2311.60     2277.06    126.83 o 
   2  17   1     2331.87     2256.58    158.33 o 
   3  17   1        4.75       39.31     44.29 o 
   4  17   1      292.56      316.38     46.51 o 
   5  17   1     1513.18     1627.71     78.44 o 
   6  17   1     2704.34     2819.39     83.88 o 
   7  17   1      800.25      753.62     57.71 o 
   8  17   1      357.88      355.80     35.88 o 
   9  17   1     1126.80     1143.88     77.47 o 
  10  17   1       21.94       33.33     20.88 o 
  11  17   1      607.89      600.68     65.11 o 
  12  17   1     1268.73     1132.07     89.75 o 
  13  17   1        1.61       23.48     26.19 o 
  14  17   1       32.74       42.14     35.45 o 
 -14  18   1      107.87       24.49     30.71 o 
 -13  18   1      890.98      917.84     81.41 o 
 -12  18   1      249.91      195.94     56.34 o 
 -11  18   1      526.86      446.79     43.63 o 
 -10  18   1      446.72      510.63     67.91 o 
  -9  18   1       52.37       53.86     32.43 o 
  -8  18   1      102.10       97.71     18.39 o 
  -7  18   1     1199.28      900.36     54.68 o 
  -6  18   1        0.97      -15.40     22.65 o 
  -5  18   1     2037.80     2138.47    113.98 o 
  -4  18   1       71.69       48.05     21.79 o 
  -3  18   1     1487.44     1454.40     89.63 o 
  -2  18   1        6.30       40.15     18.52 o 
  -1  18   1      412.65      395.95     46.33 o 
   0  18   1      112.65      123.86     34.64 o 
   1  18   1       33.76       21.05     54.21 o 
   2  18   1     2580.57     2639.09     97.37 o 
   3  18   1     3609.98     3982.11    141.70 o 
   4  18   1     1350.84     1363.46     72.18 o 
   5  18   1        2.09        0.13     27.10 o 
   6  18   1      125.59       82.08     32.92 o 
   7  18   1     1848.09     2050.98     68.78 o 
   8  18   1      273.54      256.73     37.80 o 
   9  18   1     1330.89     1284.56     62.87 o 
  10  18   1      286.47      208.48     23.02 o 
  11  18   1      247.71      202.51     38.65 o 
  12  18   1      129.81       77.62     40.15 o 
  13  18   1      804.59      925.13     76.12 o 
 -13  19   1       40.72       11.59     35.39 o 
 -12  19   1      591.80      713.57    115.69 o 
 -11  19   1       64.28       46.35     29.04 o 
 -10  19   1       64.19       86.58     34.48 o 
  -9  19   1        2.71       22.99     22.78 o 
  -8  19   1     2754.20     2964.75     90.16 o 
  -7  19   1       57.48       31.23     17.43 o 
  -6  19   1      650.71      579.55     50.31 o 
  -5  19   1      296.86      231.11     35.83 o 
  -4  19   1     1641.59     1758.58    104.96 o 
  -3  19   1      690.92      758.84     63.82 o 
  -2  19   1     3806.65     4271.37    131.82 o 
  -1  19   1      156.22      143.42     37.00 o 
   0  19   1      195.14      180.03     53.48 o 
   1  19   1     3521.74     3413.38    195.17 o 
   2  19   1     1434.77     1538.49    133.88 o 
   3  19   1      230.25      190.70     46.83 o 
   4  19   1     2119.91     1980.50    141.91 o 
   5  19   1     1152.65     1122.11     62.17 o 
   6  19   1      178.51      169.64     30.73 o 
   7  19   1     1048.65     1033.96     55.51 o 
   8  19   1     1159.89     1188.28     77.26 o 
   9  19   1       73.25       26.51     24.05 o 
  10  19   1       31.46       33.56     29.72 o 
  11  19   1      535.51      467.90     62.38 o 
  12  19   1        9.50       22.00     30.02 o 
  13  19   1      217.70      135.52     26.48 o 
 -13  20   1        0.35      -31.85     31.85 o 
 -12  20   1       29.53       76.42     21.03 o 
 -11  20   1       96.63      101.75     31.52 o 
 -10  20   1     1231.61     1446.90     77.85 o 
  -9  20   1      547.48      562.38     86.05 o 
  -8  20   1       96.36      146.97     29.50 o 
  -7  20   1      601.11      719.10     74.06 o 
  -6  20   1      377.62      335.28     56.37 o 
  -5  20   1     1589.91     1776.51     59.23 o 
  -4  20   1     2891.77     2910.58    108.82 o 
  -3  20   1      372.73      492.36     97.65 o 
  -2  20   1      111.82       57.25     26.31 o 
  -1  20   1      228.24      296.30     69.59 o 
   0  20   1     2275.18     2364.48     97.05 o 
   1  20   1      130.02      125.13     38.89 o 
   2  20   1      315.05      293.44     62.74 o 
   3  20   1      339.71      236.15     53.86 o 
   4  20   1      314.08      365.34     99.10 o 
   5  20   1     1209.15     1199.64     77.00 o 
   6  20   1     1615.86     1638.03     89.21 o 
   7  20   1       62.97       49.61     20.01 o 
   8  20   1      274.01      307.10     42.81 o 
   9  20   1       14.68       39.76     19.49 o 
  10  20   1      420.78      399.67     52.56 o 
  11  20   1      327.99      305.22     60.00 o 
  12  20   1      114.92       62.52     32.58 o 
 -12  21   1      334.20      365.59     85.87 o 
 -11  21   1      250.62      248.83     57.43 o 
 -10  21   1      213.26      217.45     40.40 o 
  -9  21   1     1403.10     1757.59     97.28 o 
  -8  21   1       10.43       -7.64     38.49 o 
  -7  21   1      229.54      112.51     27.79 o 
  -6  21   1      579.32      583.85     69.13 o 
  -5  21   1      364.26      317.25     42.81 o 
  -4  21   1        5.88        5.73     55.82 o 
  -3  21   1      306.63      148.94     33.95 o 
  -2  21   1     1953.93     1673.50     93.48 o 
  -1  21   1     1476.86     1536.41    129.56 o 
   0  21   1      576.63      535.20    116.39 o 
   1  21   1       71.67       54.02     29.85 o 
   2  21   1     1703.27     1620.60    119.41 o 
   3  21   1      560.39      591.62     75.49 o 
   4  21   1      565.94      537.15     61.34 o 
   5  21   1      553.19      577.77     57.03 o 
   6  21   1      873.80      834.98     65.97 o 
   7  21   1        0.26       45.57     22.92 o 
   8  21   1      809.56      795.60     54.71 o 
   9  21   1      926.60     1053.01     74.83 o 
  10  21   1       42.09       91.67     30.77 o 
  11  21   1      358.53      307.47     59.29 o 
  12  21   1      211.25      183.75     28.90 o 
 -11  22   1      458.86      538.91     65.26 o 
 -10  22   1       12.95       38.31     46.62 o 
  -9  22   1      709.60      830.76     77.36 o 
  -8  22   1      138.76      104.59     28.97 o 
  -7  22   1      539.50      663.80     49.43 o 
  -6  22   1       36.18       48.13     17.93 o 
  -5  22   1       13.47       57.58     20.16 o 
  -4  22   1      532.77      550.14     80.63 o 
  -3  22   1     1295.64     1359.61    120.26 o 
  -2  22   1      187.00      105.87     77.85 o 
  -1  22   1     1410.01     1394.05     90.97 o 
   0  22   1      140.37       85.37     36.79 o 
   1  22   1     3055.09     3020.58    105.75 o 
   2  22   1       79.36       94.01     37.29 o 
   3  22   1      649.11      767.81    133.20 o 
   4  22   1       87.07       74.88     29.87 o 
   5  22   1      100.52      110.20     28.25 o 
   6  22   1       19.50       34.27     23.69 o 
   7  22   1      249.18      236.72     36.16 o 
   8  22   1       17.44       16.96     23.47 o 
   9  22   1      293.88      142.18     32.05 o 
  10  22   1       19.70       42.02     28.94 o 
  11  22   1        3.08       41.37     21.77 o 
 -11  23   1       18.97       52.84     60.08 o 
 -10  23   1       75.14       79.17     27.07 o 
  -9  23   1      269.41      195.39     53.44 o 
  -8  23   1      891.89     1027.90     84.44 o 
  -7  23   1       20.98       19.22     31.23 o 
  -6  23   1       45.44       25.67     15.64 o 
  -5  23   1      619.14      579.87     65.84 o 
  -4  23   1      238.58      161.66     62.11 o 
  -3  23   1      544.63      321.67    149.48 o 
  -2  23   1     1612.26     1757.08    111.73 o 
  -1  23   1      771.12      847.11     99.70 o 
   0  23   1       54.10       51.48     27.12 o 
   1  23   1     1982.48     2302.47    129.53 o 
   2  23   1      408.52      420.74     69.68 o 
   3  23   1      174.89      105.99     37.44 o 
   4  23   1      456.37      409.24     76.16 o 
   5  23   1     1949.57     1771.75    236.79 o 
   6  23   1       66.53       64.01     18.95 o 
   7  23   1       86.02       53.86     32.14 o 
   8  23   1      155.44      131.24     22.81 o 
   9  23   1      520.05      515.49     66.66 o 
  10  23   1      193.91      122.67     24.97 o 
  11  23   1       99.65      137.27     29.24 o 
 -10  24   1      556.07      523.77     64.42 o 
  -9  24   1       44.12        7.72     31.63 o 
  -8  24   1      274.60      242.91     42.89 o 
  -7  24   1       37.40       50.97     21.38 o 
  -6  24   1      514.96      575.18     46.26 o 
  -5  24   1      111.73      110.26     25.06 o 
  -4  24   1      209.74      118.52     51.64 o 
  -3  24   1      110.55       39.00     60.47 o 
  -2  24   1       15.64       38.37     27.28 o 
  -1  24   1       41.64       52.28     24.47 o 
   0  24   1      868.10      855.40     59.13 o 
   1  24   1      155.06      157.03     42.08 o 
   2  24   1       22.17       20.11     64.62 o 
   3  24   1       80.91       71.41     30.40 o 
   4  24   1      598.26      666.20     76.42 o 
   5  24   1        0.90      -21.79     37.71 o 
   6  24   1      843.22      982.76    128.10 o 
   7  24   1      397.39      493.55     74.37 o 
   8  24   1      199.05      172.84     36.39 o 
   9  24   1        2.79       92.17     27.41 o 
  10  24   1      204.17      147.82     31.65 o 
  -9  25   1      464.97      307.65     68.54 o 
  -8  25   1      988.57     1050.49     78.76 o 
  -7  25   1       25.64       84.92     20.56 o 
  -6  25   1       39.54       73.13     25.48 o 
  -5  25   1       59.25       84.86     22.17 o 
  -4  25   1        5.49       31.18     62.32 o 
  -3  25   1        3.55      -52.55     52.55 o 
  -2  25   1      321.31      374.26     73.99 o 
  -1  25   1      301.15      326.60     60.35 o 
   0  25   1      156.00      102.09     40.82 o 
   1  25   1       96.60       63.27     37.58 o 
   2  25   1      524.93      541.81     62.13 o 
   3  25   1       54.76       79.79    111.46 o 
   4  25   1      391.21      339.78     51.24 o 
   5  25   1        1.31        7.05     43.41 o 
   6  25   1      128.28       66.45     23.79 o 
   7  25   1       19.45       14.12     23.05 o 
   8  25   1      469.83      504.41    114.60 o 
   9  25   1       21.42       62.36     44.98 o 
  -8  26   1       12.64       93.97     26.15 o 
  -7  26   1     1285.11     1616.56    193.53 o 
  -6  26   1        0.96       72.30     34.46 o 
  -5  26   1      177.73      114.63     29.07 o 
  -4  26   1        5.45       56.33     39.44 o 
  -3  26   1     1648.24     1885.75    130.49 o 
  -2  26   1       55.34       37.06     59.62 o 
  -1  26   1       56.53       15.69     54.32 o 
   0  26   1      538.62      542.56     59.35 o 
   1  26   1      431.69      563.62     77.29 o 
   2  26   1        4.11      -16.72     70.37 o 
   3  26   1      321.43      341.30     67.92 o 
   4  26   1       93.68       82.24     38.06 o 
   5  26   1      191.73      154.82     34.19 o 
   6  26   1      193.04      116.34     27.82 o 
   7  26   1      287.18      209.70     41.07 o 
   8  26   1       23.95       27.96     38.59 o 
  -7  27   1       27.53       60.14     88.53 o 
  -6  27   1       16.06       31.28     46.97 o 
  -5  27   1      378.35      447.47     71.70 o 
  -4  27   1      160.14       81.66     41.87 o 
  -3  27   1        5.39       11.12     47.36 o 
  -2  27   1      246.62      203.99     75.53 o 
  -1  27   1      396.30      282.40    108.11 o 
   0  27   1      116.24       56.11     51.07 o 
   1  27   1       47.22      113.68     30.78 o 
   2  27   1        8.67       64.93     23.39 o 
   3  27   1       51.60       -2.55     57.72 o 
   4  27   1       55.65       76.54     44.33 o 
   5  27   1      245.69      169.73     34.87 o 
   6  27   1       95.84       61.36     27.01 o 
   7  27   1       70.08       48.98     44.40 o 
  -6  28   1       83.60      111.73     39.46 o 
  -5  28   1        9.45       35.99     52.33 o 
  -4  28   1       64.69      112.32     40.96 o 
  -3  28   1      113.58      114.07     36.05 o 
  -2  28   1       19.63       19.18     59.93 o 
  -1  28   1       56.11       27.34     25.08 o 
   0  28   1      151.23       63.94     27.35 o 
   1  28   1       72.03       46.27     35.43 o 
   2  28   1       80.96       55.78     37.24 o 
   3  28   1       16.40       15.78     93.07 o 
   4  28   1       23.24        3.48     31.81 o 
   5  28   1       19.32        3.91     34.30 o 
   6  28   1      107.71       76.63     62.13 o 
  -4  29   1      261.34      504.25    121.55 o 
  -3  29   1       34.41       18.17     33.53 o 
  -2  29   1      583.52      528.57     81.34 o 
  -1  29   1        8.69       19.38     35.26 o 
   0  29   1        0.61      -34.63     97.66 o 
   1  29   1       36.31       47.90     19.00 o 
   2  29   1      302.80      215.63     67.46 o 
   3  29   1       15.63       72.42     30.38 o 
   4  29   1      476.54      458.57     75.38 o 
 -16   0   2     1351.81     1432.03    138.75 o 
 -14   0   2      378.63      359.93     42.10 o 
 -12   0   2     3969.84     4165.06    105.24 o 
 -10   0   2     6315.32     6407.01    123.70 o 
  -8   0   2     1662.82     2234.44     98.45 o 
  -6   0   2      116.27      250.78     20.47 o 
  -4   0   2    14127.08    13217.14    137.65 o 
  -2   0   2     2026.64     2347.03     43.40 o 
   0   0   2    30650.19    29832.41    185.10 o 
   2   0   2    13231.31    13280.82     93.85 o 
   4   0   2     6840.68     6219.85    149.38 o 
   6   0   2    12581.99    12498.12    159.39 o 
   8   0   2       97.19       78.41     34.78 o 
  10   0   2     3599.90     3703.70    116.34 o 
  12   0   2     3900.50     4267.60    104.84 o 
  14   0   2     3027.48     3290.91    142.08 o 
  16   0   2       42.97       86.70     37.57 o 
 -17   1   2      137.00      162.13     36.27 o 
 -16   1   2      400.88      390.96     63.74 o 
 -15   1   2      444.70      366.82     53.22 o 
 -14   1   2      464.90      492.37     40.81 o 
 -13   1   2       17.85       -6.35     17.38 o 
 -12   1   2     1604.46     1813.97     55.43 o 
 -11   1   2     3275.47     3124.82     86.33 o 
 -10   1   2       64.07       57.09     11.07 o 
  -9   1   2     3830.42     3752.63     96.88 o 
  -8   1   2     5077.02     5148.90     85.54 o 
  -7   1   2      685.21      853.09     29.51 o 
  -6   1   2      624.93      770.91     33.73 o 
  -5   1   2    10140.17     9947.44     85.20 o 
  -4   1   2    11951.00    11925.58     89.13 o 
  -3   1   2    49746.79    51874.98    291.81 o 
  -2   1   2      611.69      881.71     11.16 o 
  -1   1   2     8215.76     7184.46     40.73 o 
   0   1   2     1495.06     1557.06     12.19 o 
   1   1   2     1287.91      971.01     12.17 o 
   2   1   2     2694.61     3093.95     28.92 o 
   3   1   2      195.33      247.70     19.47 o 
   4   1   2    11953.93    12349.53     95.85 o 
   5   1   2    19534.67    19445.34    166.00 o 
   6   1   2     6889.13     6742.59     81.06 o 
   7   1   2     3065.09     2937.93     59.06 o 
   8   1   2     4235.52     4162.26     75.68 o 
   9   1   2     3896.42     3887.36    115.23 o 
  10   1   2       76.23      108.32     18.84 o 
  11   1   2     2493.47     2562.28     80.31 o 
  12   1   2     1470.23     1249.13     74.77 o 
  13   1   2        1.16       63.26     17.12 o 
  14   1   2     1236.59     1227.79     57.96 o 
  15   1   2      384.45      316.03     42.92 o 
  16   1   2      248.97      194.01     66.61 o 
  17   1   2       13.08       15.08     17.07 o 
 -17   2   2     2179.68     2430.11    233.32 o 
 -16   2   2      114.10      101.53     27.74 o 
 -15   2   2       95.58       52.62     25.98 o 
 -14   2   2       81.17       89.35     15.34 o 
 -13   2   2     1396.20     1469.70     66.70 o 
 -12   2   2      109.69       96.34     19.08 o 
 -11   2   2     3622.38     3759.11     81.31 o 
 -10   2   2      822.42      854.01     46.43 o 
  -9   2   2      221.85      218.63     28.29 o 
  -8   2   2      534.00      671.49     28.35 o 
  -7   2   2       49.01       55.73     14.84 o 
  -6   2   2     5323.58     5920.65     96.82 o 
  -5   2   2     6520.44     6418.82     90.69 o 
  -4   2   2     8774.47     7936.35     60.18 o 
  -3   2   2    21460.69    20985.05    121.85 o 
  -2   2   2     2371.15     2589.28     46.28 o 
  -1   2   2      209.72      391.65      5.32 o 
   0   2   2     1365.40     1221.03     15.66 o 
   1   2   2        3.65       -5.56      5.56 o 
   2   2   2    15658.79    16415.78     87.42 o 
   3   2   2    49982.05    50212.33    275.55 o 
   4   2   2      114.76       73.85     14.64 o 
   5   2   2     2062.16     2064.84     35.64 o 
   6   2   2     2894.55     3209.88     60.48 o 
   7   2   2    22846.64    23563.01    161.30 o 
   8   2   2     2621.53     2748.73     59.08 o 
   9   2   2     1904.18     1842.29     53.75 o 
  10   2   2       21.65       64.58     16.91 o 
  11   2   2     3088.46     3148.99     88.15 o 
  12   2   2       10.76       55.49     22.21 o 
  13   2   2     4231.95     4402.09     95.73 o 
  14   2   2       67.21       51.93     20.23 o 
  15   2   2       18.21       51.45     17.38 o 
  16   2   2       17.51       53.67     23.28 o 
  17   2   2      553.09      592.79     90.08 o 
 -17   3   2      137.62      160.91     33.51 o 
 -16   3   2      291.95      274.60     48.07 o 
 -15   3   2      287.65      256.55     54.48 o 
 -14   3   2        0.29       46.56     26.12 o 
 -13   3   2      167.13      138.74     22.12 o 
 -12   3   2      805.91      907.15     47.78 o 
 -11   3   2     4441.73     4562.41     96.86 o 
 -10   3   2      342.67      426.49     39.90 o 
  -9   3   2     4003.74     3958.56     74.95 o 
  -8   3   2     2804.51     3189.51     62.52 o 
  -7   3   2     3804.90     3589.61     60.83 o 
  -6   3   2     1067.58      920.78     29.35 o 
  -5   3   2     8279.92     8511.72     76.21 o 
  -4   3   2      263.12      211.96     18.61 o 
  -3   3   2    62177.95    63617.91    247.74 o 
  -2   3   2    84521.09    85403.57    477.91 o 
  -1   3   2      418.06      403.29     15.84 o 
   0   3   2     4022.75     3802.76     39.85 o 
   1   3   2    15238.68    14827.82     85.10 o 
   2   3   2   182525.42   185850.13    818.72 o 
   3   3   2     5345.58     5139.72     54.07 o 
   4   3   2     4956.84     4329.64     52.60 o 
   5   3   2    19097.24    19066.47    167.90 o 
   6   3   2     3008.19     3088.31     58.92 o 
   7   3   2     6398.98     6349.33     90.45 o 
   8   3   2     6570.28     6944.91     86.48 o 
   9   3   2     5670.55     5626.68     95.54 o 
  10   3   2      180.05      130.00     30.32 o 
  11   3   2     2401.61     2515.01     74.15 o 
  12   3   2     1388.00     1435.28     57.35 o 
  13   3   2      202.74      197.70     28.81 o 
  14   3   2      234.35      162.57     20.83 o 
  15   3   2      995.45     1004.54     95.15 o 
  16   3   2       30.18       21.48     16.96 o 
  17   3   2      193.71      101.62     25.61 o 
 -17   4   2      665.03      759.06     93.36 o 
 -16   4   2     1436.18     1497.63     81.05 o 
 -15   4   2      116.96      111.68     22.03 o 
 -14   4   2      379.42      259.98     34.40 o 
 -13   4   2      170.41      153.24     32.45 o 
 -12   4   2     4959.77     4893.93     80.57 o 
 -11   4   2        0.70       10.33     29.58 o 
 -10   4   2     7076.69     7417.44    105.61 o 
  -9   4   2      128.27       63.67     19.43 o 
  -8   4   2      434.68      514.13     24.63 o 
  -7   4   2     2515.53     2533.28     51.98 o 
  -6   4   2     4120.38     3694.88     73.75 o 
  -5   4   2     2831.86     2972.70     46.26 o 
  -4   4   2    22683.43    22745.03    166.40 o 
  -3   4   2      483.08      473.98     12.63 o 
  -2   4   2     8309.13     8618.95     65.02 o 
  -1   4   2   100147.80   104430.86    829.42 o 
   0   4   2     4928.47     6050.02     63.28 o 
   1   4   2    47536.61    49985.47    233.58 o 
   2   4   2     2774.57     2478.69     33.19 o 
   3   4   2     4031.94     4111.63     37.65 o 
   4   4   2     2351.32     2200.70     42.65 o 
   5   4   2     4100.05     3674.79     52.23 o 
   6   4   2    21393.71    20769.58    204.48 o 
   7   4   2     6341.40     6144.21     89.07 o 
   8   4   2       41.39       50.55     16.57 o 
   9   4   2      636.72      667.12     39.62 o 
  10   4   2     8242.71     8314.42    118.27 o 
  11   4   2       47.21       85.91     32.65 o 
  12   4   2     1953.15     2124.53     72.38 o 
  13   4   2     1984.83     2094.17     87.11 o 
  14   4   2     1491.28     1667.46     67.04 o 
  15   4   2      191.98      198.63     41.30 o 
  16   4   2      399.90      448.94     52.42 o 
  17   4   2       51.21       67.12     18.95 o 
 -17   5   2       18.31        8.21     25.00 o 
 -16   5   2      736.50      854.02     60.73 o 
 -15   5   2      122.58      130.67     28.21 o 
 -14   5   2       39.39       42.22     18.14 o 
 -13   5   2        0.89       10.14     18.90 o 
 -12   5   2     2018.87     1964.92     71.18 o 
 -11   5   2     2303.23     2312.16     84.46 o 
 -10   5   2     2310.55     2389.92    106.53 o 
  -9   5   2      868.99      962.68     46.46 o 
  -8   5   2     7108.84     6826.49     90.05 o 
  -7   5   2      125.61       61.39     55.31 o 
  -6   5   2        7.15       41.48     13.69 o 
  -5   5   2    10626.57    10299.04     82.67 o 
  -4   5   2      255.01      224.33     13.52 o 
  -3   5   2     2544.97     2495.24     30.19 o 
  -2   5   2     7738.20     7640.56     52.61 o 
  -1   5   2      713.05     1007.90     21.02 o 
   0   5   2     1514.31     1541.17     32.56 o 
   1   5   2    15579.74    14496.86    139.81 o 
   2   5   2     7468.50     7020.53     63.26 o 
   3   5   2     6723.73     6982.93    101.08 o 
   4   5   2    11125.05    11500.41    120.11 o 
   5   5   2      160.83      132.99     14.34 o 
   6   5   2     2533.76     2487.97     56.49 o 
   7   5   2      346.67      319.91     31.26 o 
   8   5   2    19188.38    19957.06    278.29 o 
   9   5   2      666.48      589.92     38.90 o 
  10   5   2     1050.49      910.50     54.46 o 
  11   5   2     1263.10     1394.34     49.88 o 
  12   5   2     3360.49     3518.66     92.15 o 
  13   5   2      100.30      153.07     26.25 o 
  14   5   2      491.68      485.56     44.01 o 
  15   5   2      305.06      273.24     38.14 o 
  16   5   2      438.98      481.18     55.75 o 
  17   5   2       97.91       89.77     34.59 o 
 -17   6   2      523.25      645.94     74.56 o 
 -16   6   2      757.04      809.68     64.12 o 
 -15   6   2        7.27       40.55     20.58 o 
 -14   6   2       45.15        7.51     26.65 o 
 -13   6   2      671.02      718.70     42.22 o 
 -12   6   2        2.72        3.33     19.21 o 
 -11   6   2      951.48     1031.07     48.74 o 
 -10   6   2     2990.75     2938.27     89.42 o 
  -9   6   2      159.42      184.39     28.35 o 
  -8   6   2      723.47      586.85     32.10 o 
  -7   6   2     7269.29     7657.88     90.75 o 
  -6   6   2     9014.71     9989.81    114.56 o 
  -5   6   2       67.87       54.95      8.52 o 
  -4   6   2       45.76      108.14     11.77 o 
  -3   6   2    10292.74    10220.85     76.67 o 
  -2   6   2     1196.87     1221.63     28.32 o 
  -1   6   2    28786.08    26800.29    166.48 o 
   0   6   2    12767.77    14350.73    106.65 o 
   1   6   2      296.91      406.26     25.00 o 
   2   6   2    10150.52    10233.59     84.59 o 
   3   6   2    26257.31    27301.30    160.09 o 
   4   6   2     1220.75     1084.43     29.71 o 
   5   6   2     1003.80     1150.38     24.32 o 
   6   6   2    15285.75    14943.45    134.65 o 
   7   6   2     3265.89     3009.63     70.02 o 
   8   6   2       23.23       67.37     19.46 o 
   9   6   2     7111.75     7102.39     89.78 o 
  10   6   2        2.42       17.34     19.73 o 
  11   6   2     2100.41     2052.89     60.83 o 
  12   6   2        1.65       75.97     25.77 o 
  13   6   2     1906.58     1936.58     68.56 o 
  14   6   2      312.95      285.02     36.90 o 
  15   6   2       42.05       -1.03     25.20 o 
  16   6   2       34.86       28.40     23.30 o 
 -17   7   2      102.69       81.39     31.26 o 
 -16   7   2       24.17       48.31     25.35 o 
 -15   7   2      710.26      636.10     64.57 o 
 -14   7   2        8.75       30.90     27.71 o 
 -13   7   2       62.96       45.20     50.30 o 
 -12   7   2      586.77      614.44     46.06 o 
 -11   7   2     2255.16     2194.95     71.03 o 
 -10   7   2       56.28       73.94     18.52 o 
  -9   7   2     3961.39     4095.20     99.65 o 
  -8   7   2      608.47      694.08     36.19 o 
  -7   7   2     4645.50     4878.56     71.91 o 
  -6   7   2     9103.65     9670.20     83.40 o 
  -5   7   2     5347.44     4885.55     57.88 o 
  -4   7   2     9867.19    10208.69     84.54 o 
  -3   7   2      623.41      657.81     19.45 o 
  -2   7   2     3297.01     3108.29     52.24 o 
  -1   7   2    19965.92    20284.96    134.26 o 
   0   7   2     4341.73     4558.39     84.62 o 
   1   7   2    20207.63    20892.19    205.06 o 
   2   7   2      917.80      843.75     26.19 o 
   3   7   2     1671.91     1720.04     35.66 o 
   4   7   2      218.57      270.40     18.96 o 
   5   7   2    12184.10    11562.73     98.47 o 
   6   7   2     1271.57     1436.01     31.33 o 
   7   7   2     3684.01     3448.01     69.47 o 
   8   7   2     1032.47      996.83     48.52 o 
   9   7   2      313.67      218.73     37.58 o 
  10   7   2      112.77       86.90     22.34 o 
  11   7   2      907.41      820.60     42.08 o 
  12   7   2      132.08      112.83     18.36 o 
  13   7   2      155.45      139.33     42.76 o 
  14   7   2       47.57       66.35     16.71 o 
  15   7   2      477.20      486.14     48.94 o 
  16   7   2       99.47      118.44     27.40 o 
 -17   8   2      840.32      950.61     90.98 o 
 -16   8   2       56.89       21.49     40.76 o 
 -15   8   2        7.32       51.29     24.12 o 
 -14   8   2      572.72      601.02     54.82 o 
 -13   8   2      508.02      676.37     57.88 o 
 -12   8   2      257.40      289.59     51.38 o 
 -11   8   2     1600.25     1595.64     43.87 o 
 -10   8   2      775.16      747.67     38.53 o 
  -9   8   2      105.14      129.40     18.91 o 
  -8   8   2     2817.23     2749.75     51.74 o 
  -7   8   2     2403.16     2190.76     40.81 o 
  -6   8   2     5302.68     5269.80     84.26 o 
  -5   8   2     2914.20     2851.56     48.84 o 
  -4   8   2     2737.19     2628.23     46.96 o 
  -3   8   2     2175.39     1978.77     30.59 o 
  -2   8   2      541.55      612.81     21.72 o 
  -1   8   2     6344.46     6628.47     89.99 o 
   0   8   2     5671.84     5850.54     92.63 o 
   1   8   2     5809.31     5907.63    150.33 o 
   2   8   2    48858.79    51766.42    255.14 o 
   3   8   2     2456.63     2364.74     59.86 o 
   4   8   2    10229.39    10689.13    100.02 o 
   5   8   2      354.07      430.28     25.13 o 
   6   8   2     9983.60     9999.04    118.38 o 
   7   8   2     2756.46     2789.12     52.29 o 
   8   8   2      420.69      389.72     28.28 o 
   9   8   2      622.42      555.69     38.48 o 
  10   8   2     6144.72     6182.51    103.48 o 
  11   8   2     1020.86     1024.25     41.93 o 
  12   8   2        2.89       37.27     23.12 o 
  13   8   2     3401.77     3433.74     92.20 o 
  14   8   2      141.40      126.71     23.40 o 
  15   8   2      170.54      160.07     31.73 o 
  16   8   2      239.82      216.58     44.49 o 
 -16   9   2      579.36      615.76     70.35 o 
 -15   9   2      137.33      127.27     25.27 o 
 -14   9   2      342.01      347.03     88.20 o 
 -13   9   2      737.88      872.25     65.51 o 
 -12   9   2     2888.47     2947.06     93.30 o 
 -11   9   2      344.77      401.83     39.51 o 
 -10   9   2       37.12       60.31     18.95 o 
  -9   9   2       62.11       77.05     10.96 o 
  -8   9   2      546.28      479.46     25.86 o 
  -7   9   2      497.03      598.64     30.26 o 
  -6   9   2     3714.46     3366.87     56.17 o 
  -5   9   2     2378.57     2635.65     48.31 o 
  -4   9   2       80.09      144.95     18.00 o 
  -3   9   2     5309.02     5487.33     60.37 o 
  -2   9   2     4510.92     4169.13     52.90 o 
  -1   9   2      371.55      379.57     32.54 o 
   0   9   2    10143.75    10676.83    163.07 o 
   1   9   2        0.35      -15.58     36.20 o 
   2   9   2    12917.45    12608.27    152.53 o 
   3   9   2     5911.68     6155.67    157.22 o 
   4   9   2     1063.80      801.36     44.35 o 
   5   9   2       27.70       49.83     17.80 o 
   6   9   2     2375.92     1979.70     59.76 o 
   7   9   2        4.04      120.94     40.40 o 
   8   9   2     7278.79     7006.98    124.70 o 
   9   9   2      345.07      333.38     39.58 o 
  10   9   2      458.88      342.32     76.11 o 
  11   9   2       30.18       26.58     33.31 o 
  12   9   2     2840.22     2913.75     74.51 o 
  13   9   2       58.92       64.01     21.42 o 
  14   9   2      561.57      627.42     46.88 o 
  15   9   2       31.19       40.57     22.73 o 
  16   9   2      319.32      273.45     52.64 o 
 -16  10   2      144.13       63.10     30.01 o 
 -15  10   2        0.47       90.95     23.88 o 
 -14  10   2       76.88       82.91     20.06 o 
 -13  10   2     2666.56     2884.54    106.22 o 
 -12  10   2      453.42      507.60     76.02 o 
 -11  10   2      556.91      537.23     47.48 o 
 -10  10   2     1695.34     1644.00     53.56 o 
  -9  10   2      817.89      832.42     37.59 o 
  -8  10   2      579.63      601.10     46.12 o 
  -7  10   2     4031.13     3906.29     84.70 o 
  -6  10   2     1448.18     1405.70     31.55 o 
  -5  10   2       67.17       12.91     15.80 o 
  -4  10   2     5500.94     5852.12     71.62 o 
  -3  10   2     4170.03     3988.11     55.82 o 
  -2  10   2      111.46      133.38     29.25 o 
  -1  10   2       20.81       13.63     20.23 o 
   0  10   2     8001.28     7969.93    130.45 o 
   1  10   2     1406.40     1846.23    166.38 o 
   2  10   2    10323.93    11064.36    118.61 o 
   3  10   2     6422.37     6380.34     89.72 o 
   4  10   2      951.30      871.67    101.85 o 
   5  10   2      137.03       93.91     27.76 o 
   6  10   2     5508.03     5310.11     94.93 o 
   7  10   2       17.08       37.20     15.38 o 
   8  10   2     1651.58     1637.25     57.51 o 
   9  10   2     9975.87    10075.23    158.90 o 
  10  10   2     3784.25     3504.65    162.31 o 
  11  10   2      317.96      329.75     31.57 o 
  12  10   2       31.13       62.55     18.48 o 
  13  10   2      271.72      247.11     34.48 o 
  14  10   2      174.30      138.99     29.01 o 
  15  10   2      501.92      465.39     60.11 o 
  16  10   2       10.75       19.34     29.22 o 
 -16  11   2      133.97       81.32     31.34 o 
 -15  11   2     1269.34     1364.71     78.81 o 
 -14  11   2      725.95      765.72     62.40 o 
 -13  11   2       66.20      114.59     23.51 o 
 -12  11   2       20.18       15.27     25.84 o 
 -11  11   2     3287.47     3084.93     69.70 o 
 -10  11   2      287.98      242.87     26.24 o 
  -9  11   2      128.24      129.04     23.08 o 
  -8  11   2      190.41      192.58     19.39 o 
  -7  11   2       27.73       36.37      9.97 o 
  -5  11   2     7189.31     7443.61     78.53 o 
  -4  11   2     1490.46     1889.96     40.64 o 
  -3  11   2     5293.91     5659.44     84.57 o 
  -2  11   2     5152.12     5532.19     81.90 o 
  -1  11   2     2006.76     2026.64     51.94 o 
   0  11   2      102.83       68.53     24.13 o 
   2  11   2     2818.83     2710.99     62.69 o 
   3  11   2       42.81       47.47     18.54 o 
   4  11   2      276.46      303.86     42.79 o 
   5  11   2     7869.65     7858.66     95.59 o 
   6  11   2      842.59     1081.47     52.63 o 
   7  11   2     4053.57     4048.88     81.10 o 
   8  11   2      207.09      215.17     31.09 o 
   9  11   2     4893.97     5029.46    120.78 o 
  10  11   2        6.42       33.53     13.24 o 
  11  11   2     1211.02     1253.30     53.52 o 
  12  11   2      868.28      814.61     58.72 o 
  13  11   2      773.57      760.24     57.54 o 
  14  11   2       70.22       40.01     16.26 o 
  15  11   2      375.18      500.96     55.69 o 
  16  11   2       42.26       51.08     23.79 o 
 -16  12   2       71.08       84.22     25.83 o 
 -15  12   2      288.39      200.35     34.37 o 
 -14  12   2      650.32      650.41     94.17 o 
 -13  12   2     2505.99     2630.80    115.66 o 
 -12  12   2      211.18      246.71     58.14 o 
 -11  12   2        1.23       18.65     25.85 o 
 -10  12   2     2051.19     1959.51     73.38 o 
  -9  12   2      133.43      117.88     19.44 o 
  -8  12   2      255.92      290.02     36.35 o 
  -7  12   2      328.66      366.45     39.51 o 
  -6  12   2     2982.77     2918.48     54.60 o 
  -5  12   2      710.25      746.22     38.65 o 
  -4  12   2     2473.22     2420.53     51.69 o 
  -3  12   2       85.16      110.45     22.89 o 
  -2  12   2      937.94     1011.82     46.44 o 
  -1  12   2        3.24       33.77     12.32 o 
   0  12   2      354.22      288.97     40.45 o 
   1  12   2     1964.59     2143.14     94.99 o 
   2  12   2      436.71      453.26     40.47 o 
   3  12   2     2434.26     2137.29     57.65 o 
   4  12   2     3333.11     3521.76     91.34 o 
   5  12   2       12.98       75.46     20.38 o 
   6  12   2        2.06       27.32     39.49 o 
   7  12   2     3992.91     4150.27     84.55 o 
   8  12   2      714.15      677.14     42.23 o 
   9  12   2      930.66      957.26     44.26 o 
  10  12   2     3468.73     3312.49    138.54 o 
  11  12   2     1587.29     1519.39     76.53 o 
  12  12   2      247.73      236.87     28.83 o 
  13  12   2     1235.73     1330.33    101.24 o 
  14  12   2        3.05       11.24     16.90 o 
  15  12   2       63.24      112.01     27.44 o 
 -15  13   2      133.40      114.99     27.16 o 
 -14  13   2      136.17      104.89     25.49 o 
 -13  13   2      286.09      264.44     54.75 o 
 -12  13   2     2095.27     1878.30    158.74 o 
 -11  13   2      132.22       93.51     32.56 o 
 -10  13   2       14.48        0.00     15.51 o 
  -9  13   2      198.95      141.16     19.27 o 
  -8  13   2     2817.12     2627.11     76.29 o 
  -7  13   2      691.13      818.13     54.84 o 
  -6  13   2     4456.55     4871.09     95.80 o 
  -5  13   2      129.37      225.39     26.54 o 
  -4  13   2     1464.90     1131.81     57.38 o 
  -3  13   2      928.26     1018.33     49.13 o 
  -2  13   2     8944.77     9562.46    212.28 o 
  -1  13   2        0.20        6.37     23.50 o 
   0  13   2     1069.01     1167.07     92.55 o 
   1  13   2     4863.23     4876.24    146.48 o 
   2  13   2    23671.57    25355.91    373.53 o 
   3  13   2     2024.79     2065.58    100.48 o 
   4  13   2      774.42      731.98     35.60 o 
   5  13   2     1120.89     1039.33     67.57 o 
   6  13   2      426.08      427.00     36.62 o 
   7  13   2     2642.44     2800.64     78.52 o 
   8  13   2     8206.59     8490.77    134.30 o 
   9  13   2       10.14        3.53     25.62 o 
  10  13   2      149.57      132.35     20.19 o 
  11  13   2       16.27       77.52     18.03 o 
  12  13   2     2635.09     2751.16     92.25 o 
  13  13   2      301.77      220.38     32.22 o 
  14  13   2      421.31      343.38     53.59 o 
  15  13   2        8.56       -0.29     31.68 o 
 -15  14   2        8.64       37.77     58.29 o 
 -14  14   2      831.58     1059.47     66.60 o 
 -13  14   2      109.08       93.15     25.25 o 
 -12  14   2      438.20      501.20     92.10 o 
 -11  14   2      263.90      188.79     38.77 o 
 -10  14   2      218.60      261.04     29.45 o 
  -9  14   2      674.68      648.47     32.13 o 
  -8  14   2     2822.01     2762.52     79.07 o 
  -7  14   2     3925.48     3916.82     84.79 o 
  -6  14   2     1358.81     1296.57     47.52 o 
  -5  14   2      192.54      207.77     32.16 o 
  -4  14   2     8612.62     8981.75    101.94 o 
  -3  14   2     2254.45     2214.09     97.36 o 
  -2  14   2      216.47      169.73     35.89 o 
  -1  14   2     5004.76     4936.15    120.30 o 
   0  14   2     4952.69     5021.54    125.79 o 
   1  14   2      110.69       74.38     23.00 o 
   2  14   2     6611.60     6517.87    119.26 o 
   3  14   2     4127.13     4355.95     94.03 o 
   4  14   2     3764.05     3797.96     63.95 o 
   5  14   2       26.57       38.97     15.50 o 
   6  14   2     4455.04     4586.88     89.20 o 
   7  14   2        8.13       23.39     34.72 o 
   8  14   2       43.04       67.57     20.31 o 
   9  14   2      330.89      344.10     39.20 o 
  10  14   2     1310.50     1217.18     57.97 o 
  11  14   2        6.94       50.81     13.30 o 
  12  14   2        1.90       57.03     17.38 o 
  13  14   2      140.90       78.39     17.99 o 
  14  14   2      207.75      160.71     31.83 o 
  15  14   2       99.85       89.39     28.76 o 
 -15  15   2      251.93      202.84     36.60 o 
 -14  15   2       26.50       25.18     32.06 o 
 -13  15   2      483.79      405.00     56.88 o 
 -12  15   2      189.84      196.92     27.27 o 
 -11  15   2      518.89      675.68     65.96 o 
 -10  15   2       20.58       11.41     47.05 o 
  -9  15   2     5430.18     5854.26    107.83 o 
  -8  15   2      216.88      206.01     28.57 o 
  -7  15   2      128.25       78.19     14.91 o 
  -6  15   2      130.39      111.77     17.21 o 
  -5  15   2     6606.81     6828.04     89.21 o 
  -4  15   2      151.89       95.88     19.11 o 
  -3  15   2       71.63       22.57     20.17 o 
  -2  15   2      508.97      375.98     93.02 o 
  -1  15   2     1527.26     1372.80     62.18 o 
   0  15   2      465.35      584.59    114.13 o 
   1  15   2     6990.46     7246.59    176.71 o 
   2  15   2      265.77      286.15     57.62 o 
   3  15   2      967.76      943.39     53.79 o 
   4  15   2     1833.35     1683.30     98.05 o 
   5  15   2     2879.27     2962.45     78.83 o 
   6  15   2       39.64       87.49     31.91 o 
   7  15   2     1644.64     1604.65     60.73 o 
   8  15   2     2543.01     2738.58     81.71 o 
   9  15   2     1067.84     1186.48     53.82 o 
  10  15   2        0.20       11.20     17.60 o 
  11  15   2     1465.40     1580.33     71.12 o 
  12  15   2     1305.10     1559.87     64.06 o 
  13  15   2       12.57       60.03     21.89 o 
  14  15   2       16.87       42.45     21.85 o 
 -14  16   2        7.95       56.85     27.82 o 
 -13  16   2      821.39      973.66     76.32 o 
 -12  16   2      150.66      163.46     26.56 o 
 -11  16   2      552.96      619.66     61.83 o 
 -10  16   2       87.68       91.30     23.99 o 
  -9  16   2       21.34       28.10     20.67 o 
  -8  16   2      300.73      284.16     31.81 o 
  -7  16   2     2233.07     2274.75     61.75 o 
  -6  16   2      276.15      270.56     34.96 o 
  -5  16   2      250.98      196.18     36.60 o 
  -4  16   2      420.46      435.66    101.18 o 
  -3  16   2      298.43      202.36     33.39 o 
  -2  16   2      469.09      491.45     69.52 o 
  -1  16   2     3738.57     3701.56    150.13 o 
   0  16   2      454.13      341.88     57.25 o 
   1  16   2      594.87      522.55     89.20 o 
   2  16   2      715.64      808.46     85.67 o 
   3  16   2     6005.81     6098.47    249.60 o 
   4  16   2     1022.41     1077.69     80.40 o 
   5  16   2       41.82       39.93     17.12 o 
   6  16   2        1.75        3.98     23.15 o 
   7  16   2     2725.32     2769.77     71.50 o 
   8  16   2        1.65       -9.40     26.10 o 
   9  16   2      749.68      679.13     51.05 o 
  10  16   2      230.84      183.58     31.90 o 
  11  16   2      890.10      874.30     58.00 o 
  12  16   2      135.20      102.88     30.15 o 
  13  16   2      513.49      471.22     81.96 o 
  14  16   2       21.62        9.08     55.55 o 
 -14  17   2       50.80      112.59     26.99 o 
 -13  17   2      233.61      171.35     33.66 o 
 -12  17   2      712.19      723.91     61.22 o 
 -11  17   2      685.53      717.46     61.93 o 
 -10  17   2        5.33       86.91     43.35 o 
  -9  17   2        0.48       -6.08     26.21 o 
  -8  17   2     1055.09     1141.69     74.27 o 
  -7  17   2      314.36      282.79     42.50 o 
  -6  17   2     2363.43     2453.16     70.41 o 
  -5  17   2     1019.27     1053.80     59.20 o 
  -4  17   2     2309.16     2178.31     82.49 o 
  -3  17   2       16.91       70.71     53.72 o 
  -2  17   2    10469.54    10526.27    202.79 o 
  -1  17   2      142.85      118.92     24.25 o 
   0  17   2        0.16       26.73     46.95 o 
   1  17   2     3881.34     3521.27    106.98 o 
   2  17   2     4256.40     4024.55    170.36 o 
   3  17   2      176.60      153.39     43.29 o 
   4  17   2     1665.37     1878.45     74.47 o 
   5  17   2      637.63      697.17     49.47 o 
   6  17   2      199.00      181.60     22.09 o 
   7  17   2      885.43      808.37     38.28 o 
   8  17   2      885.19      847.79     58.55 o 
   9  17   2       85.77       94.17     19.54 o 
  10  17   2       84.00       92.22     19.40 o 
  11  17   2      554.04      562.12     36.84 o 
  12  17   2      181.70      150.55     26.29 o 
  13  17   2      153.00      134.82     42.66 o 
  14  17   2      161.32      145.41     27.98 o 
 -14  18   2      265.30      213.32     46.29 o 
 -13  18   2        6.40       70.97     25.61 o 
 -12  18   2      240.58      167.37     53.27 o 
 -11  18   2      200.79      250.14     41.05 o 
 -10  18   2      759.21      834.42     84.68 o 
  -9  18   2      681.18      695.76     70.25 o 
  -8  18   2      742.12      783.99     78.71 o 
  -7  18   2      498.36      578.40     42.01 o 
  -6  18   2      903.66      872.44     47.19 o 
  -5  18   2        3.74       -0.81     18.19 o 
  -4  18   2     2329.26     2549.30     87.24 o 
  -3  18   2     1945.93     2036.08     84.21 o 
  -2  18   2       89.30       20.10     67.22 o 
  -1  18   2        1.85       -4.39     54.17 o 
   0  18   2     1710.01     1621.80    131.22 o 
   1  18   2      212.48      193.86     50.32 o 
   2  18   2      843.76      914.24     94.95 o 
   3  18   2       18.69       57.35     22.84 o 
   4  18   2     1699.23     1812.47     91.58 o 
   5  18   2      467.98      448.91     41.78 o 
   6  18   2     1121.37     1153.12     85.71 o 
   7  18   2      164.45      179.70     35.16 o 
   8  18   2      217.61      204.53     28.11 o 
   9  18   2       33.83       47.68     19.02 o 
  10  18   2      907.36      988.76     50.59 o 
  11  18   2      360.76      353.23     35.80 o 
  12  18   2       87.75      104.39     27.31 o 
  13  18   2       12.27       22.91     26.95 o 
 -13  19   2      144.58       78.62     67.26 o 
 -12  19   2      248.64      292.85     61.96 o 
 -11  19   2       98.36       93.32     24.94 o 
 -10  19   2        0.03      -31.03     31.75 o 
  -9  19   2     2596.47     2817.09    120.61 o 
  -8  19   2      416.07      420.97     91.96 o 
  -7  19   2        4.84       49.37     27.87 o 
  -6  19   2       78.58       74.72     18.29 o 
  -5  19   2     2049.92     2091.48     69.80 o 
  -4  19   2       10.23      -25.22     26.23 o 
  -3  19   2      802.31      831.03     78.83 o 
  -2  19   2       50.88       87.33     29.73 o 
  -1  19   2     1258.51     1338.12     97.69 o 
   0  19   2      415.11      382.35     71.13 o 
   1  19   2        5.36       51.77     28.18 o 
   2  19   2     1195.16     1324.47     89.53 o 
   3  19   2        2.37        3.57     41.74 o 
   4  19   2      423.83      409.56     42.01 o 
   5  19   2     2264.60     2217.49     87.39 o 
   6  19   2        3.75        8.00     20.29 o 
   7  19   2       32.10       13.44     15.60 o 
   8  19   2      707.71      777.73     57.54 o 
   9  19   2     1057.20     1097.34     55.29 o 
  10  19   2        0.34       55.81     26.36 o 
  11  19   2      413.53      487.07     47.49 o 
  12  19   2      837.70      869.70     67.47 o 
  13  19   2       26.83       17.24     51.67 o 
 -13  20   2      419.29      452.93     68.60 o 
 -12  20   2      337.33      367.42     50.59 o 
 -11  20   2      184.16      185.37     39.30 o 
 -10  20   2      133.16      154.42     60.96 o 
  -9  20   2      176.55      145.60     29.71 o 
  -8  20   2      113.78      104.49     23.30 o 
  -7  20   2      907.26      934.62     54.23 o 
  -6  20   2       40.53      -12.00     33.57 o 
  -5  20   2       24.30       22.00     21.79 o 
  -4  20   2      135.69      140.74     27.32 o 
  -3  20   2     5330.06     5815.16    134.66 o 
  -2  20   2      470.01      495.84     61.30 o 
  -1  20   2      380.53      474.92    115.49 o 
   0  20   2      459.04      399.35    120.57 o 
   1  20   2      490.15      657.84     69.22 o 
   2  20   2       94.66      118.65     56.80 o 
   3  20   2     2916.33     3184.63    188.72 o 
   4  20   2       39.69       39.88     23.38 o 
   5  20   2      871.22      847.99     59.66 o 
   6  20   2        5.40       47.68     14.70 o 
   7  20   2     1009.33     1068.49     62.22 o 
   8  20   2      401.68      420.19     60.79 o 
   9  20   2      396.23      470.41     45.77 o 
  10  20   2        5.35       19.69     19.36 o 
  11  20   2       12.19       40.30     21.36 o 
  12  20   2      161.00      139.15     34.26 o 
 -12  21   2      321.54      226.30     50.68 o 
 -11  21   2      561.17      564.02     57.74 o 
 -10  21   2        5.52       92.91     24.80 o 
  -9  21   2        0.69       38.18     20.55 o 
  -8  21   2     1312.64     1477.62     83.67 o 
  -7  21   2       90.45       43.36     24.68 o 
  -6  21   2      165.70      154.73     26.59 o 
  -5  21   2      769.10      781.50     68.35 o 
  -4  21   2       62.31       30.62     59.32 o 
  -3  21   2      811.29      545.10     79.52 o 
  -2  21   2     4096.99     4484.74    251.67 o 
  -1  21   2      377.93      362.51     51.36 o 
   0  21   2       14.64        7.87     34.49 o 
   1  21   2     1037.78      978.60    177.92 o 
   2  21   2     1187.55     1156.66     89.81 o 
   3  21   2       25.82       15.47     29.25 o 
   4  21   2      639.55      612.04     94.61 o 
   5  21   2      608.51      625.10     64.91 o 
   6  21   2       34.36       36.50     21.70 o 
   7  21   2      137.87      102.31     21.85 o 
   8  21   2      105.30       85.32     19.26 o 
   9  21   2      132.26       98.86     24.67 o 
  10  21   2      286.95      203.62     42.49 o 
  11  21   2      133.47      104.42     24.00 o 
  12  21   2        3.95       54.97     25.01 o 
 -11  22   2        5.93       17.59     31.27 o 
 -10  22   2     1392.27     1601.86     90.13 o 
  -9  22   2      147.46      140.86     27.79 o 
  -8  22   2      312.44      323.78     61.22 o 
  -7  22   2       23.20       34.31     33.00 o 
  -6  22   2      827.13      891.75     49.48 o 
  -5  22   2      118.85      106.06     22.48 o 
  -4  22   2     1396.93     1606.16    109.71 o 
  -3  22   2      121.69      149.82     38.25 o 
  -2  22   2      273.13      264.06     44.67 o 
  -1  22   2      290.19      280.78     43.30 o 
   0  22   2     2473.61     2944.95    122.92 o 
   1  22   2       15.76       73.95     32.37 o 
   2  22   2       26.92       16.46     55.79 o 
   3  22   2       92.62       66.97     28.91 o 
   4  22   2     1134.28     1126.63    227.32 o 
   5  22   2       16.12       79.97     41.78 o 
   6  22   2      951.98     1088.49     69.81 o 
   7  22   2      124.26      127.96     29.43 o 
   8  22   2      200.19      229.53     44.24 o 
   9  22   2        6.55        9.23     18.00 o 
  10  22   2      531.23      392.08     79.07 o 
  11  22   2       80.84       15.02     29.02 o 
 -11  23   2        0.65       58.77     22.97 o 
 -10  23   2       68.37       48.84     20.50 o 
  -9  23   2      547.09      458.73     58.76 o 
  -8  23   2      128.89      143.59     38.82 o 
  -7  23   2        1.45       65.09     28.10 o 
  -6  23   2       65.67       50.26     18.20 o 
  -5  23   2      141.52      129.47     32.40 o 
  -4  23   2        4.47       33.39     23.44 o 
  -3  23   2      541.30      469.68     73.21 o 
  -2  23   2      929.54      992.01     87.67 o 
  -1  23   2     1861.79     2397.63    106.81 o 
   0  23   2       57.30       60.07     21.11 o 
   1  23   2       77.40       72.83     42.73 o 
   2  23   2      564.09      463.56     67.52 o 
   3  23   2      266.01      147.53     43.70 o 
   4  23   2     1147.53     1322.50    106.59 o 
   5  23   2      769.16      740.50     66.22 o 
   6  23   2       68.82       37.14     24.97 o 
   7  23   2       59.19       70.67     29.04 o 
   8  23   2      609.07      605.04     69.03 o 
   9  23   2      109.89       93.53     22.79 o 
  10  23   2        9.09       -6.94     38.63 o 
 -10  24   2        2.02      -12.07     34.61 o 
  -9  24   2      388.94      443.15     97.31 o 
  -8  24   2        9.66       10.56     25.31 o 
  -7  24   2      949.87     1061.77     74.19 o 
  -6  24   2       62.38       72.09     28.32 o 
  -5  24   2        2.18      -29.66     34.03 o 
  -4  24   2       53.88       28.56     41.74 o 
  -3  24   2     1738.23     1761.05    123.05 o 
  -2  24   2       42.39       78.43     27.85 o 
  -1  24   2     1215.70     1325.01    100.17 o 
   0  24   2      179.20      168.97     51.43 o 
   1  24   2      738.97      906.03     80.78 o 
   2  24   2      553.52      496.36     68.45 o 
   3  24   2     1110.63     1200.30    108.41 o 
   4  24   2        0.68       89.64     32.31 o 
   5  24   2      190.34      129.18     40.37 o 
   6  24   2      483.40      503.35     56.50 o 
   7  24   2      373.39      313.57     49.25 o 
   8  24   2       36.09       71.94     27.31 o 
   9  24   2      119.55      115.70     61.13 o 
  10  24   2       18.48       27.35     35.49 o 
  -9  25   2      429.60      557.74     71.48 o 
  -8  25   2      379.22      506.25     77.08 o 
  -7  25   2      121.38       66.29     76.74 o 
  -6  25   2      158.16      155.43     36.73 o 
  -5  25   2      110.02       87.27     33.58 o 
  -4  25   2      367.38      279.36     63.00 o 
  -3  25   2      287.31      247.17     57.26 o 
  -2  25   2     1368.88     1572.69    100.42 o 
  -1  25   2      338.27      209.99     43.88 o 
   0  25   2       85.74       86.13     21.38 o 
   1  25   2      371.62      353.24     70.89 o 
   2  25   2      285.35      246.91     57.89 o 
   3  25   2        1.11      -37.65     37.65 o 
   4  25   2      223.69      210.14     42.85 o 
   5  25   2      438.17      327.49    107.77 o 
   6  25   2        5.84        2.34     40.59 o 
   7  25   2      139.36      113.67     32.40 o 
   8  25   2        1.78       -2.94     41.44 o 
   9  25   2      151.59      124.73     30.06 o 
  -8  26   2      253.33      205.02     44.42 o 
  -7  26   2        9.73       13.71     39.56 o 
  -6  26   2      236.49      177.13     76.81 o 
  -5  26   2        7.84       11.48     41.67 o 
  -4  26   2      453.14      458.01     82.70 o 
  -3  26   2       93.76       15.24     55.34 o 
  -2  26   2       18.62       61.65     25.79 o 
  -1  26   2       24.67       47.03     24.89 o 
   0  26   2      985.10     1178.09    188.66 o 
   1  26   2       24.73       26.48     40.36 o 
   2  26   2       46.91       29.28     27.02 o 
   3  26   2        8.61       48.09     29.67 o 
   4  26   2      199.51      154.23     51.23 o 
   5  26   2      116.60       82.00     46.61 o 
   6  26   2      177.36      142.57     32.99 o 
   7  26   2      454.14      389.91     54.35 o 
   8  26   2       95.84      108.16     39.20 o 
  -7  27   2       80.85      117.42     51.53 o 
  -6  27   2       83.86      101.21     49.94 o 
  -5  27   2      170.62      133.23     40.52 o 
  -4  27   2      163.26      118.12     27.96 o 
  -3  27   2        2.26        6.24     25.14 o 
  -2  27   2      913.13     1050.39     88.75 o 
  -1  27   2       33.25       54.14     27.71 o 
   0  27   2       23.96       36.73     51.87 o 
   1  27   2       63.61       85.86     33.34 o 
   2  27   2      193.47      164.01     48.23 o 
   3  27   2       59.77       66.67     33.51 o 
   4  27   2      333.34      227.74     65.33 o 
   5  27   2        1.79        4.99     40.24 o 
   6  27   2       52.29       46.98     26.68 o 
   7  27   2       32.46      -14.17     31.84 o 
  -6  28   2        3.74       62.78     24.42 o 
  -5  28   2        0.01      -26.84     47.14 o 
  -4  28   2       81.70      122.54     43.84 o 
  -3  28   2     1182.01     1368.70    117.45 o 
  -2  28   2        6.07       83.92     38.16 o 
  -1  28   2      499.62      532.73     92.37 o 
   0  28   2      255.85      219.86    141.30 o 
   1  28   2      364.58      457.82     77.37 o 
   2  28   2        1.87       -1.30     43.10 o 
   3  28   2      487.92      462.53    137.67 o 
   4  28   2       29.17       55.67     30.83 o 
   5  28   2      110.89       86.35     50.42 o 
  -4  29   2      284.35      250.28     64.11 o 
  -3  29   2       96.69       76.18     42.16 o 
  -2  29   2       10.37        9.84     75.89 o 
  -1  29   2      412.60      196.88     50.86 o 
   0  29   2        3.09       62.40     32.34 o 
   1  29   2       96.04       96.89     52.94 o 
   2  29   2        0.11       19.03     46.92 o 
   3  29   2       48.21      101.39     49.80 o 
 -17   0   3     2655.57     3276.03    633.49 o 
 -15   0   3      277.78      153.72     64.36 o 
 -13   0   3     1920.44     2068.95     91.91 o 
 -11   0   3     2929.25     3038.95    140.63 o 
  -9   0   3     3107.63     2860.09    143.97 o 
  -7   0   3     2136.14     1956.00     60.25 o 
  -5   0   3      922.06     1041.68     35.43 o 
  -3   0   3    31913.50    33888.84    191.41 o 
  -1   0   3     6697.60     7252.94     62.38 o 
   1   0   3    11037.40    11737.06    127.87 o 
   3   0   3    56846.36    57753.34    346.19 o 
   5   0   3     1808.02     1679.49     66.09 o 
   7   0   3     3160.39     2776.18     78.58 o 
   9   0   3     9001.20     8655.33    263.70 o 
  11   0   3        2.27       78.31     35.61 o 
  13   0   3     5944.45     6136.77    432.28 o 
  15   0   3        0.09       75.65     37.18 o 
  17   0   3      688.08      611.71     79.83 o 
 -17   1   3       39.99       36.09     38.86 o 
 -16   1   3     1205.66     1278.23    131.26 o 
 -15   1   3     1038.79      969.03     60.72 o 
 -14   1   3        3.61       39.03     13.39 o 
 -13   1   3       92.65       71.89     19.61 o 
 -12   1   3     3504.63     3486.50     97.75 o 
 -11   1   3     3169.77     3426.17    124.85 o 
 -10   1   3      208.29      112.07     17.87 o 
  -9   1   3     6310.50     6410.53     76.22 o 
  -8   1   3     2692.56     2551.64     51.97 o 
  -7   1   3     3867.68     3943.71     57.51 o 
  -6   1   3       39.44       59.77     12.40 o 
  -5   1   3    12759.43    13104.49     99.40 o 
  -4   1   3      139.17      130.39      7.85 o 
  -3   1   3      988.58      844.44     20.09 o 
  -2   1   3      142.47      233.09      8.38 o 
  -1   1   3    12273.00    13391.74     93.86 o 
   0   1   3     5179.96     4978.16     40.94 o 
   1   1   3      159.45      200.07     28.96 o 
   2   1   3     1729.68     2123.90     29.27 o 
   3   1   3     2381.89     2349.36     30.75 o 
   4   1   3      580.36      444.77     17.11 o 
   5   1   3    10093.09     9733.95     86.11 o 
   6   1   3     1340.06     1164.65     30.23 o 
   7   1   3     7492.40     7615.84     90.50 o 
   8   1   3     6479.51     6336.81    155.04 o 
   9   1   3        4.21       33.24     16.35 o 
  10   1   3     1115.50     1161.39     56.49 o 
  11   1   3     5110.01     5210.91     94.31 o 
  12   1   3      278.32      224.67     34.04 o 
  13   1   3      142.14      106.08     18.66 o 
  14   1   3      847.04      847.19     61.58 o 
  15   1   3      889.41      979.86     63.47 o 
  16   1   3       59.47       52.53     32.53 o 
  17   1   3       44.19       24.46     19.92 o 
 -17   2   3      254.91      168.63     80.55 o 
 -16   2   3     1315.41     1289.59     86.26 o 
 -15   2   3        0.06        6.96     20.81 o 
 -14   2   3     1822.43     1844.18     72.26 o 
 -13   2   3       97.57      112.53     20.44 o 
 -12   2   3      578.27      525.38     38.36 o 
 -11   2   3      751.28      765.65     42.74 o 
 -10   2   3    14653.64    15536.13    237.40 o 
  -9   2   3      823.30      644.39     50.31 o 
  -8   2   3     2120.34     2302.05     82.62 o 
  -7   2   3     1367.27     1218.44     41.82 o 
  -6   2   3      621.79      445.22     27.44 o 
  -5   2   3       43.17       39.98     13.05 o 
  -4   2   3    15271.07    16111.96    117.00 o 
  -3   2   3      380.28      255.72     11.64 o 
  -2   2   3     3089.75     3187.31     56.20 o 
  -1   2   3     6892.72     7138.21     48.80 o 
   0   2   3    19216.22    21242.79    178.61 o 
   1   2   3    20478.83    21270.24    107.47 o 
   2   2   3    34993.97    35951.72    149.44 o 
   3   2   3     1850.90     1638.55     26.78 o 
   4   2   3    13504.93    14133.71    111.87 o 
   5   2   3       68.99       -6.43     16.96 o 
   6   2   3    10917.47    10006.37     94.59 o 
   7   2   3     1089.21      951.55     37.01 o 
   8   2   3      434.00      572.42     38.41 o 
   9   2   3      787.83      818.40     46.84 o 
  10   2   3     1545.72     1531.30     64.76 o 
  11   2   3       27.56       53.64     28.64 o 
  12   2   3     2738.22     2658.36     82.43 o 
  13   2   3     1413.07     1522.16     66.85 o 
  14   2   3     2307.81     2379.01     89.28 o 
  15   2   3       11.19       58.24     21.23 o 
  16   2   3      152.74      121.05     21.43 o 
  17   2   3      121.35      152.69     24.02 o 
 -17   3   3       31.89       26.44     32.45 o 
 -16   3   3      953.00      933.30    173.15 o 
 -15   3   3      236.00      263.93     50.91 o 
 -14   3   3      167.89      186.27     46.58 o 
 -13   3   3        0.46        5.12     16.32 o 
 -12   3   3     1677.24     1504.05     84.96 o 
 -11   3   3      741.94      695.70     39.88 o 
 -10   3   3       32.30       40.60     20.86 o 
  -9   3   3      512.31      471.96     29.89 o 
  -8   3   3     8698.05     8206.69     94.94 o 
  -7   3   3     1043.06     1374.60     43.30 o 
  -6   3   3      326.25      492.02     19.63 o 
  -5   3   3       31.34       82.09     10.07 o 
  -4   3   3      543.10      480.94     15.90 o 
  -3   3   3    10038.92    10805.78     90.16 o 
  -2   3   3    20670.70    22253.64    109.84 o 
  -1   3   3     8491.70     9998.90     66.77 o 
   0   3   3     2883.24     2753.01     36.86 o 
   1   3   3    35477.16    39718.23    183.09 o 
   2   3   3     8606.86     8258.23     56.35 o 
   3   3   3      340.32      287.12     14.63 o 
   4   3   3    18594.06    18424.71    137.74 o 
   5   3   3      518.43      444.02     24.78 o 
   6   3   3     1726.01     1397.65     32.99 o 
   7   3   3     3133.15     3355.54     67.89 o 
   8   3   3     9242.58     9896.54    108.26 o 
   9   3   3      630.55      530.81     38.26 o 
  10   3   3     1897.26     1743.57     79.07 o 
  11   3   3     1433.23     1375.58     50.90 o 
  12   3   3     5647.57     5563.66     92.35 o 
  13   3   3       58.88       91.71     18.92 o 
  14   3   3     1598.46     1757.77     67.82 o 
  15   3   3      131.62      137.43     25.98 o 
  16   3   3      299.13      247.71     49.49 o 
  17   3   3       30.12       68.94     19.07 o 
 -17   4   3     1415.69     1462.19    260.09 o 
 -16   4   3       96.93       87.90     24.21 o 
 -15   4   3       97.47       55.63     31.13 o 
 -14   4   3       11.27       41.14     16.40 o 
 -13   4   3     1408.44     1482.80     76.43 o 
 -12   4   3      129.62       98.62     16.25 o 
 -11   4   3     5856.62     5936.27     89.46 o 
 -10   4   3     5322.20     5484.69     84.70 o 
  -9   4   3     1975.60     1875.91    111.96 o 
  -8   4   3      720.47      576.18     32.92 o 
  -7   4   3     4136.92     3867.80     73.06 o 
  -6   4   3     1490.03     1516.76     37.92 o 
  -5   4   3     2140.95     2180.77     42.87 o 
  -4   4   3     3035.21     2835.64     33.56 o 
  -3   4   3     6570.73     6747.79     64.48 o 
  -2   4   3      541.28      402.71      9.39 o 
  -1   4   3     1267.86     1092.90     17.27 o 
   0   4   3     1405.53     1035.74     23.18 o 
   1   4   3       19.30       39.94      7.69 o 
   2   4   3    10532.74    10476.59    115.10 o 
   3   4   3    18684.82    18202.38    117.56 o 
   4   4   3      198.33      272.72     25.57 o 
   5   4   3       23.48        7.66     10.82 o 
   6   4   3     6147.96     6325.70     89.21 o 
   7   4   3    10451.98    10092.57     96.71 o 
   8   4   3        0.10       65.78     15.87 o 
   9   4   3     9298.97     9495.42    112.35 o 
  10   4   3       72.78      121.77     23.20 o 
  11   4   3      319.17      285.79     42.73 o 
  12   4   3       26.70       72.77     19.24 o 
  13   4   3     3142.21     3376.53     90.62 o 
  14   4   3      145.78      180.50     26.34 o 
  15   4   3      158.53      119.95     22.98 o 
  16   4   3        8.96       31.04     23.30 o 
  17   4   3      241.17      159.02     25.15 o 
 -17   5   3       95.86      105.23     27.07 o 
 -16   5   3      261.96      203.32     43.22 o 
 -15   5   3      930.61      968.61     73.56 o 
 -14   5   3      152.58      143.84     32.49 o 
 -13   5   3        3.37       36.54     19.79 o 
 -12   5   3      178.67      160.42     34.39 o 
 -11   5   3     7363.43     7516.54    107.56 o 
 -10   5   3      303.68      330.97     36.57 o 
  -9   5   3     1017.43     1066.32     45.72 o 
  -8   5   3     3322.26     3352.31     68.53 o 
  -7   5   3      165.79      118.13     17.72 o 
  -6   5   3      350.24      288.42     15.94 o 
  -5   5   3     4419.59     3791.33     41.10 o 
  -4   5   3       38.15       76.48      6.06 o 
  -3   5   3    37378.93    37633.84    233.86 o 
  -2   5   3        4.65       20.14      7.63 o 
  -1   5   3     5371.21     5133.18     59.32 o 
   0   5   3     4621.73     4601.14     52.22 o 
   1   5   3      477.65      260.50     15.89 o 
   2   5   3      761.31      944.61     29.86 o 
   3   5   3    46993.67    49340.91    432.95 o 
   4   5   3     4418.20     4444.78     47.24 o 
   5   5   3     8879.96     8294.96     96.05 o 
   6   5   3       28.83       45.17     16.28 o 
   7   5   3     4373.18     4108.92     72.79 o 
   8   5   3     1555.14     1435.27     48.00 o 
   9   5   3      462.78      475.07     37.13 o 
  10   5   3       26.79       46.65     13.83 o 
  11   5   3     2336.09     2431.37     64.81 o 
  12   5   3      171.11      145.55     28.41 o 
  13   5   3        6.87       49.28     21.49 o 
  14   5   3       43.27       78.16     24.57 o 
  15   5   3     1192.59     1253.51     64.61 o 
  16   5   3        8.75       15.93     23.72 o 
 -17   6   3      814.09      847.51    131.73 o 
 -16   6   3      251.60      178.67     34.16 o 
 -15   6   3       21.58       52.90     19.79 o 
 -14   6   3      418.48      386.48     49.80 o 
 -13   6   3       27.27       54.02     44.42 o 
 -12   6   3      168.38      141.77     26.87 o 
 -11   6   3     4295.92     4072.51    107.18 o 
 -10   6   3     4273.61     4319.69     89.86 o 
  -9   6   3        0.60       44.50     21.54 o 
  -8   6   3      224.67      257.51     32.26 o 
  -7   6   3      268.05      324.03     23.66 o 
  -6   6   3    17985.20    17968.37    110.62 o 
  -4   6   3     9276.15     9248.32     66.05 o 
  -3   6   3        3.29       -4.81      9.16 o 
  -2   6   3      434.55      336.97     10.30 o 
  -1   6   3     2399.38     2266.64     48.46 o 
   0   6   3    17505.15    15911.41    119.92 o 
   1   6   3     6457.31     6097.87     93.93 o 
   2   6   3    13708.48    13857.74    103.21 o 
   3   6   3     1902.92     2144.60     34.89 o 
   4   6   3     2073.49     1904.98     37.64 o 
   5   6   3     1386.47     1288.30     48.89 o 
   6   6   3    11137.73    10632.80     99.38 o 
   7   6   3     4310.32     4543.52     79.05 o 
   8   6   3      829.70      718.36     37.70 o 
   9   6   3      561.03      605.12     40.96 o 
  10   6   3     4185.93     4282.26     97.10 o 
  11   6   3       80.10       75.71     18.43 o 
  12   6   3       31.48       93.12     21.82 o 
  13   6   3     1572.58     1740.83     68.59 o 
  14   6   3      546.98      475.83     49.66 o 
  15   6   3      114.21       95.02     25.00 o 
  16   6   3      366.70      264.26     46.56 o 
 -17   7   3       35.12       25.44     26.44 o 
 -16   7   3     1351.61     1342.31     97.59 o 
 -15   7   3      691.37      754.36     62.90 o 
 -14   7   3      198.84      164.12     31.94 o 
 -13   7   3      138.11      127.92     29.79 o 
 -12   7   3     7999.41     8369.89    221.22 o 
 -11   7   3       37.63       70.32     22.59 o 
 -10   7   3     1460.54     1414.07     51.56 o 
  -9   7   3     1105.13     1009.77     40.22 o 
  -8   7   3     5906.00     5467.38     85.55 o 
  -7   7   3      974.05     1049.49     41.67 o 
  -6   7   3     3663.78     3675.22     56.75 o 
  -5   7   3     1680.99     1480.53     31.66 o 
  -4   7   3       52.26       93.97     11.68 o 
  -3   7   3      353.05      327.85     15.65 o 
  -2   7   3     6868.25     6050.75     60.23 o 
  -1   7   3     2398.54     2163.76     49.90 o 
   0   7   3    10489.04    10292.18     89.40 o 
   1   7   3     3936.43     3704.31     65.97 o 
   2   7   3    22295.04    23283.08    122.23 o 
   3   7   3     8866.43     9257.87     85.47 o 
   4   7   3     4086.40     3967.71     48.31 o 
   5   7   3      971.49     1095.68     33.22 o 
   6   7   3     5019.85     5325.64    101.15 o 
   7   7   3      596.38      480.36     34.03 o 
   8   7   3     9625.03    10154.51    118.48 o 
   9   7   3      479.51      539.80     40.72 o 
  10   7   3     1489.37     1424.35     67.57 o 
  11   7   3        0.84       17.20     19.40 o 
  12   7   3     2738.62     2972.88     81.94 o 
  13   7   3       18.22       41.39     18.21 o 
  14   7   3     1618.35     1688.05     69.42 o 
  15   7   3       91.22       76.46     19.96 o 
  16   7   3      186.70      172.15     25.23 o 
 -17   8   3      572.22      450.87     70.45 o 
 -16   8   3      146.10      116.46     27.46 o 
 -15   8   3      118.85      103.65     19.78 o 
 -14   8   3      240.90      168.25     30.98 o 
 -13   8   3     1532.20     1594.51     86.75 o 
 -12   8   3       17.95       46.67     25.71 o 
 -11   8   3     1468.39     1318.39     44.48 o 
 -10   8   3     5740.49     5885.40     77.46 o 
  -9   8   3      263.99      245.55     25.04 o 
  -8   8   3     1121.83     1339.42     38.65 o 
  -7   8   3    13289.08    12947.07    116.55 o 
  -6   8   3     5279.74     5760.24     71.36 o 
  -5   8   3        8.74       28.06      9.66 o 
  -4   8   3     4501.51     4167.30     51.42 o 
  -3   8   3     4263.93     4259.26     62.26 o 
  -2   8   3      217.36      171.41     17.05 o 
  -1   8   3       55.48      145.93     25.48 o 
   0   8   3    10663.39    10772.63    107.93 o 
   1   8   3     2734.23     2578.55     69.34 o 
   2   8   3     7850.82     7365.83     66.93 o 
   3   8   3    13478.32    14397.74    124.09 o 
   4   8   3      475.32      477.73     14.48 o 
   5   8   3        2.26        2.17     21.16 o 
   6   8   3     1623.08     1432.14     30.10 o 
   7   8   3     4495.29     4520.15     72.49 o 
   8   8   3     1040.51     1121.43     46.51 o 
   9   8   3     4431.18     4192.50     88.47 o 
  10   8   3      147.77      127.57     26.79 o 
  11   8   3     1298.59     1310.31     55.88 o 
  12   8   3      693.68      727.21     46.97 o 
  13   8   3      696.29      677.46     51.43 o 
  14   8   3      689.48      663.59     49.58 o 
  15   8   3      200.83      163.16     28.01 o 
  16   8   3      150.55      123.50     24.36 o 
 -16   9   3       21.67       21.92     43.87 o 
 -15   9   3     1427.53     1622.98    100.08 o 
 -14   9   3      328.60      314.51     43.86 o 
 -13   9   3        7.60       37.22     36.98 o 
 -12   9   3      419.59      523.15     48.44 o 
 -11   9   3     2785.63     2828.81    102.52 o 
 -10   9   3     1175.42     1252.13     47.57 o 
  -9   9   3     3312.63     3377.54     64.21 o 
  -8   9   3      442.12      458.20     41.73 o 
  -7   9   3     3736.05     4355.76    111.26 o 
  -6   9   3      891.00      783.76     27.86 o 
  -5   9   3    16234.15    16494.96    118.54 o 
  -4   9   3     6669.71     6864.63     72.49 o 
  -3   9   3     2450.92     2349.60     42.78 o 
  -2   9   3       49.86       29.40     12.49 o 
  -1   9   3     4218.41     3746.79     52.76 o 
   0   9   3      250.42      175.03     36.26 o 
   1   9   3    28778.32    29189.78    269.71 o 
   2   9   3     2139.33     2023.16     48.51 o 
   3   9   3     3596.24     3530.65     66.92 o 
   4   9   3     4080.79     4537.01     61.46 o 
   5   9   3     4190.03     4012.51     70.48 o 
   6   9   3      821.39      791.45     33.45 o 
   7   9   3     4966.28     4689.69     86.39 o 
   8   9   3       48.63       53.70     28.39 o 
   9   9   3      459.43      437.15     43.61 o 
  10   9   3       43.80       54.83     17.21 o 
  11   9   3     1165.30     1203.27     55.01 o 
  12   9   3      355.25      426.24     37.74 o 
  13   9   3       47.29       90.48     21.50 o 
  14   9   3       31.14      110.30     23.90 o 
  15   9   3      867.65     1015.03     65.36 o 
  16   9   3       55.37       57.34     22.14 o 
 -16  10   3       98.97       63.94     26.11 o 
 -15  10   3      126.09      105.06     34.41 o 
 -14  10   3      608.78      551.04     73.76 o 
 -13  10   3     1584.49     1737.50     91.18 o 
 -12  10   3      513.82      448.87     74.93 o 
 -11  10   3      315.18      343.28     56.63 o 
 -10  10   3     1156.08     1234.45     58.51 o 
  -9  10   3       13.00      -10.69     10.69 o 
  -8  10   3     1631.32     1649.28     48.78 o 
  -7  10   3     2517.73     2485.25     56.97 o 
  -6  10   3     1135.87     1141.24     43.68 o 
  -5  10   3        1.21       35.19     11.42 o 
  -4  10   3     4733.96     5155.55     63.38 o 
  -3  10   3      742.54      779.88     61.29 o 
  -2  10   3      345.72      307.05     15.96 o 
  -1  10   3      286.13      224.98     28.69 o 
   0  10   3     7309.40     6546.68    111.99 o 
   1  10   3      877.29      928.40     54.23 o 
   2  10   3     1171.55     1022.47     38.71 o 
   3  10   3       25.28        9.39      8.61 o 
   4  10   3     4662.13     4778.70     76.80 o 
   5  10   3      331.95      328.68     27.70 o 
   6  10   3      665.36      626.57     35.90 o 
   7  10   3     5267.37     5728.60    157.69 o 
   8  10   3       63.17       54.06     20.40 o 
   9  10   3     4906.54     5002.66    102.43 o 
  10  10   3     3719.44     4034.65     74.84 o 
  11  10   3      699.21      711.91     49.76 o 
  12  10   3       53.21       94.29     28.30 o 
  13  10   3     3136.08     3408.99    142.03 o 
  14  10   3        3.02       10.67     21.02 o 
  15  10   3        6.45       31.35     24.84 o 
  16  10   3      648.43      730.91     72.16 o 
 -16  11   3     1260.07     1345.97    145.87 o 
 -15  11   3        1.81        9.79     23.27 o 
 -14  11   3      613.27      685.83     62.81 o 
 -13  11   3      264.59      201.72     34.26 o 
 -12  11   3     3616.61     3960.52    112.67 o 
 -11  11   3      364.45      366.29     43.90 o 
 -10  11   3       74.02       75.12     24.06 o 
  -9  11   3      501.41      529.97     39.20 o 
  -8  11   3       89.38      133.96     13.59 o 
  -7  11   3     2303.52     2179.00     42.76 o 
  -6  11   3     4764.06     4806.84     77.64 o 
  -5  11   3      336.40      317.94     32.99 o 
  -4  11   3      506.81      501.14     23.34 o 
  -3  11   3     1420.38     1678.62     47.43 o 
  -2  11   3     2107.21     1791.20     39.83 o 
  -1  11   3       15.13       45.67     26.75 o 
   0  11   3     1660.42     1274.71     54.08 o 
   1  11   3      338.16      236.59     36.07 o 
   2  11   3     8927.05     9088.26    174.97 o 
   3  11   3     1459.86     1296.91     42.29 o 
   4  11   3     2578.10     2878.83     75.84 o 
   5  11   3      105.52      136.67     24.16 o 
   6  11   3      120.01       97.00     19.48 o 
   7  11   3      509.16      484.55     38.38 o 
   8  11   3    10582.71    11204.47    187.35 o 
   9  11   3      535.06      547.40     31.57 o 
  10  11   3       23.35       25.61     22.55 o 
  11  11   3       46.88       79.72     14.04 o 
  12  11   3     1029.06     1108.55     58.41 o 
  13  11   3        7.85       57.79     17.75 o 
  14  11   3     1203.01     1427.22     84.51 o 
  15  11   3        0.87       37.16     18.91 o 
 -16  12   3       87.22       55.61     38.26 o 
 -15  12   3       53.75       70.07     24.94 o 
 -14  12   3      800.48      846.50     68.32 o 
 -13  12   3      619.38      531.86     64.35 o 
 -12  12   3     1308.25     1388.69     96.23 o 
 -11  12   3      551.15      509.68     90.64 o 
 -10  12   3     1909.04     1952.25     88.89 o 
  -9  12   3     1339.15     1466.30     53.88 o 
  -8  12   3      810.93      778.82     35.04 o 
  -7  12   3     2192.14     2079.03     41.76 o 
  -6  12   3    14261.19    14381.82    129.76 o 
  -5  12   3      334.94      359.82     25.64 o 
  -4  12   3     3849.28     4003.07     62.71 o 
  -3  12   3     1347.04     1002.57     40.52 o 
  -2  12   3      109.29      121.59     33.31 o 
  -1  12   3     8286.13     7716.60    106.87 o 
   0  12   3     4847.63     4261.49    105.46 o 
   1  12   3     4948.85     5165.15    252.74 o 
   2  12   3     8065.56     8418.62    141.68 o 
   3  12   3      778.04      817.20     47.73 o 
   4  12   3        6.17       44.95     12.96 o 
   5  12   3        5.58       22.40     16.19 o 
   6  12   3     1764.49     1968.04     56.13 o 
   7  12   3       30.26       60.22     17.10 o 
   8  12   3      568.35      605.24     41.44 o 
   9  12   3     4257.71     4274.34     77.36 o 
  10  12   3     2843.15     2780.71     65.95 o 
  11  12   3       51.59       59.39     18.06 o 
  12  12   3       24.62       36.90     16.62 o 
  13  12   3       25.98       20.63     21.23 o 
  14  12   3      320.59      291.81     47.78 o 
  15  12   3      197.67      175.45     31.38 o 
 -15  13   3      565.58      637.31     74.17 o 
 -14  13   3        0.27       43.82     32.90 o 
 -13  13   3      493.36      543.94     84.77 o 
 -12  13   3      276.18      184.78     36.01 o 
 -11  13   3      965.54     1060.52     98.84 o 
 -10  13   3       64.81       71.20     31.64 o 
  -9  13   3     7035.99     7264.21    115.90 o 
  -8  13   3      408.44      472.49     41.45 o 
  -7  13   3      396.27      384.86     27.86 o 
  -6  13   3      932.36      911.41     37.74 o 
  -5  13   3     8312.80     8839.53    106.76 o 
  -4  13   3      430.00      447.18     72.23 o 
  -3  13   3      986.69      918.95     46.24 o 
  -2  13   3     2802.47     2766.20     71.54 o 
  -1  13   3     3210.68     3728.84    180.26 o 
   0  13   3       58.05       28.68     19.02 o 
   1  13   3    13760.36    13825.29    259.42 o 
   2  13   3       12.93      -17.22     28.33 o 
   3  13   3      574.21      401.69     44.04 o 
   4  13   3       58.49       76.12     10.00 o 
   5  13   3     1533.81     1546.37     78.27 o 
   6  13   3        0.61       -1.83     21.32 o 
   7  13   3     4306.26     4233.37     89.64 o 
   8  13   3       79.22       78.26     22.59 o 
   9  13   3     2727.35     2775.71     82.59 o 
  10  13   3      223.60      191.68     32.26 o 
  11  13   3     1490.21     1609.42     66.30 o 
  12  13   3      480.45      377.88     60.55 o 
  13  13   3       16.06       41.11     18.02 o 
  14  13   3      139.34       98.93     33.91 o 
  15  13   3      836.55      927.45     97.84 o 
 -15  14   3      593.10      656.89     70.90 o 
 -14  14   3      107.88       67.57     36.53 o 
 -13  14   3     1326.64     1392.70     82.20 o 
 -12  14   3       13.00      -17.85     33.95 o 
 -11  14   3     1024.69     1169.37     74.95 o 
 -10  14   3       14.04      -30.83     30.83 o 
  -9  14   3      105.02      101.68     27.96 o 
  -8  14   3      207.04      173.65     24.09 o 
  -7  14   3     2255.69     2367.96    104.07 o 
  -6  14   3     1587.91     1292.30     54.04 o 
  -5  14   3     1111.02     1141.18     64.91 o 
  -4  14   3     2937.32     3092.02     67.45 o 
  -3  14   3      175.67      193.22     40.92 o 
  -2  14   3       64.02       44.17     22.46 o 
  -1  14   3     1320.41     1082.65     73.16 o 
   0  14   3     1137.02     1154.28     80.24 o 
   1  14   3     2038.55     1818.67    121.71 o 
   2  14   3     1330.37     1583.57     70.74 o 
   3  14   3     3997.83     4186.01     92.06 o 
   4  14   3      889.03      923.45     43.27 o 
   5  14   3      135.62       54.02     37.45 o 
   6  14   3      341.97      387.08     36.41 o 
   7  14   3     1275.64     1255.91     57.39 o 
   8  14   3       22.94       25.26     16.30 o 
   9  14   3     3712.47     4107.88     74.80 o 
  10  14   3      410.21      428.96     44.57 o 
  11  14   3      307.89      347.40     47.44 o 
  12  14   3       53.86       56.68     25.41 o 
  13  14   3      991.29     1151.27     76.48 o 
  14  14   3        8.39       85.44     25.90 o 
  15  14   3      153.64      105.88     30.59 o 
 -15  15   3      109.30      130.35     28.54 o 
 -14  15   3       68.76       84.38     30.86 o 
 -13  15   3       47.83       18.72     24.67 o 
 -12  15   3      621.56      698.83     70.90 o 
 -11  15   3      773.71      776.99     75.00 o 
 -10  15   3      481.66      455.70     60.33 o 
  -9  15   3        0.83       -0.10     25.02 o 
  -8  15   3     1627.14     1778.70     55.69 o 
  -7  15   3       81.97       65.29     19.22 o 
  -6  15   3     1960.62     1883.80     78.36 o 
  -5  15   3     2400.96     2194.28     73.11 o 
  -4  15   3      299.70      342.24     44.56 o 
  -3  15   3       34.97       31.43     15.09 o 
  -2  15   3     3797.66     3769.28     88.55 o 
  -1  15   3        6.53       50.15     22.77 o 
   0  15   3      373.87      313.16     49.79 o 
   1  15   3      235.39      218.74     44.76 o 
   2  15   3     5841.92     6032.68    155.30 o 
   3  15   3     2827.91     2749.81    153.40 o 
   4  15   3     1927.15     1952.49     44.08 o 
   5  15   3      438.41      385.74     39.47 o 
   6  15   3       17.59       54.21     14.54 o 
   7  15   3     2891.92     2990.54    130.02 o 
   8  15   3     3576.11     3951.50     71.48 o 
   9  15   3        0.22       23.48     27.96 o 
  10  15   3      116.21       77.07     18.06 o 
  11  15   3      240.79      238.76     34.05 o 
  12  15   3      313.13      200.16     34.80 o 
  13  15   3        0.04       24.98     29.51 o 
  14  15   3      242.45      288.55     53.76 o 
 -14  16   3      515.10      522.23     70.86 o 
 -13  16   3       97.01      102.63     47.50 o 
 -12  16   3      119.75      115.96     27.37 o 
 -11  16   3      163.48      185.18     33.50 o 
 -10  16   3      580.60      653.07     91.28 o 
  -9  16   3        3.37       84.99     33.22 o 
  -8  16   3      490.34      468.85     39.70 o 
  -7  16   3      384.40      428.99     30.19 o 
  -6  16   3     3522.33     3743.75     95.89 o 
  -5  16   3     2139.81     1945.22     70.64 o 
  -4  16   3     1066.87     1083.07     49.77 o 
  -3  16   3     4317.56     4383.68    101.45 o 
  -2  16   3       32.15       29.56     20.69 o 
  -1  16   3      973.90      922.34     62.11 o 
   0  16   3     1746.54     1821.96     77.23 o 
   1  16   3      152.66      158.04     43.61 o 
   2  16   3     2989.38     3031.76    170.41 o 
   3  16   3     5199.73     5750.89    190.69 o 
   4  16   3     1152.73     1093.91     63.63 o 
   5  16   3        3.65       31.27     16.96 o 
   6  16   3     3344.15     3363.35     83.01 o 
   7  16   3      725.84      712.52     35.54 o 
   8  16   3      166.59      100.83     16.89 o 
   9  16   3       93.60       99.04     23.53 o 
  10  16   3     1595.88     1672.27    142.51 o 
  11  16   3      243.65      193.99     27.14 o 
  12  16   3       54.79       19.61     37.89 o 
  13  16   3       56.94       63.63     18.89 o 
  14  16   3       28.80      120.77     25.90 o 
 -14  17   3        4.92       54.20     33.80 o 
 -13  17   3      111.21      109.12     35.58 o 
 -12  17   3      157.21      111.42     30.51 o 
 -11  17   3       24.37       69.88     23.17 o 
 -10  17   3       13.82       94.81     33.03 o 
  -9  17   3     1418.93     1445.70     81.11 o 
  -8  17   3       70.58       47.72     21.83 o 
  -7  17   3        3.04      -17.24     22.74 o 
  -6  17   3      510.10      484.55     27.77 o 
  -5  17   3     2742.72     2822.88     86.57 o 
  -4  17   3      267.04      198.27     34.41 o 
  -3  17   3      674.39      697.97     56.46 o 
  -2  17   3      694.63      528.83     52.28 o 
  -1  17   3     3628.75     3866.71    118.41 o 
   0  17   3     2388.86     2210.82    106.63 o 
   1  17   3     2300.27     2312.29    119.00 o 
   2  17   3       69.09       61.66     36.28 o 
   3  17   3      170.70       53.13     75.00 o 
   4  17   3      128.98      161.49     33.24 o 
   5  17   3     4452.21     4837.37     97.29 o 
   6  17   3       15.91       17.92     16.68 o 
   7  17   3      151.43      115.47     24.68 o 
   8  17   3     1054.56     1062.83     71.61 o 
   9  17   3     1382.29     1413.21     68.83 o 
  10  17   3        3.69       21.19     19.84 o 
  11  17   3      157.13      150.02     27.28 o 
  12  17   3      381.54      347.51     47.24 o 
  13  17   3        3.62        9.63     29.82 o 
  14  17   3      320.66      336.18     70.65 o 
 -14  18   3        3.64       65.21     20.95 o 
 -13  18   3      775.40      762.14     86.16 o 
 -12  18   3      503.43      436.31     54.76 o 
 -11  18   3       68.98      102.36     25.30 o 
 -10  18   3      481.20      531.56     58.81 o 
  -9  18   3       88.16       92.75     29.95 o 
  -8  18   3      806.03      874.46     57.87 o 
  -7  18   3     3172.32     3507.11     76.69 o 
  -6  18   3       44.31       22.49     15.77 o 
  -5  18   3      248.06      206.12     39.91 o 
  -4  18   3     1422.93     1251.70     58.06 o 
  -3  18   3     2925.31     2814.13     92.67 o 
  -2  18   3     1189.59     1301.50    130.55 o 
  -1  18   3     3921.04     4265.77    175.01 o 
   0  18   3       35.01       35.89     31.35 o 
   1  18   3      403.29      324.42     60.30 o 
   2  18   3      207.63      171.75     40.67 o 
   3  18   3     4191.95     4472.05    138.21 o 
   4  18   3      643.28      568.70     69.27 o 
   5  18   3       37.98       55.40     17.18 o 
   6  18   3       23.67       14.84     14.95 o 
   7  18   3     1887.74     1878.17     57.80 o 
   8  18   3      205.80      198.54     26.10 o 
   9  18   3      623.19      695.43     85.36 o 
  10  18   3       15.79       42.86     17.12 o 
  11  18   3      500.75      459.78     47.75 o 
  12  18   3       10.98       51.68     17.93 o 
  13  18   3      669.92      769.17     73.99 o 
 -13  19   3       30.13       23.13     21.96 o 
 -12  19   3      126.12       52.50     38.03 o 
 -11  19   3      713.79      665.09     59.53 o 
 -10  19   3       35.39      -27.81     34.15 o 
  -9  19   3      214.79      173.00     30.12 o 
  -8  19   3     1166.71     1193.49     83.79 o 
  -7  19   3      132.81      140.51     27.31 o 
  -6  19   3      616.94      594.46     45.01 o 
  -5  19   3     1737.70     1708.61     84.96 o 
  -4  19   3      334.50      227.50     42.95 o 
  -3  19   3       19.20        3.72     27.02 o 
  -2  19   3     3874.93     3959.79    102.90 o 
  -1  19   3        0.49       -8.68     87.03 o 
   0  19   3      676.91      627.94     73.70 o 
   1  19   3     2522.80     2472.01     98.40 o 
   2  19   3     2379.04     2446.59    105.94 o 
   3  19   3      117.53       89.65     33.58 o 
   4  19   3     2144.66     1938.03    151.91 o 
   5  19   3        0.96       21.55     17.02 o 
   6  19   3      478.90      468.03     37.05 o 
   7  19   3      378.52      471.82     48.80 o 
   8  19   3      827.76      926.53     58.77 o 
   9  19   3       73.73       37.88     19.78 o 
  10  19   3      197.10      171.87     32.38 o 
  11  19   3      143.81       82.71     22.48 o 
  12  19   3      174.56      143.78     41.97 o 
  13  19   3        6.60       29.06     22.13 o 
 -13  20   3       21.34       71.05     25.46 o 
 -12  20   3       89.18      138.42     25.70 o 
 -11  20   3        0.45       22.35     35.66 o 
 -10  20   3      753.57      742.47     72.39 o 
  -9  20   3       79.53       54.93     28.56 o 
  -8  20   3      370.51      334.62     62.97 o 
  -7  20   3        0.80       16.25     22.40 o 
  -6  20   3      822.89      828.77     47.31 o 
  -5  20   3      198.72      136.09     29.72 o 
  -4  20   3     1222.44     1247.33     54.11 o 
  -3  20   3      718.77      928.12    109.01 o 
  -2  20   3       22.60      -15.27     56.70 o 
  -1  20   3        0.19       18.13     31.44 o 
   0  20   3     1976.93     1828.38     84.90 o 
   1  20   3      259.00      175.50     51.72 o 
   2  20   3      548.41      310.60     98.51 o 
   3  20   3      295.07      429.07     72.21 o 
   4  20   3      144.13      105.29     41.81 o 
   5  20   3      227.57      194.33     77.08 o 
   6  20   3      986.27      966.64     54.81 o 
   7  20   3        4.53       44.48     15.96 o 
   8  20   3        0.99        6.08     27.64 o 
   9  20   3       96.37       86.68     20.95 o 
  10  20   3     1011.05     1108.10     69.56 o 
  11  20   3      489.87      585.82     53.89 o 
  12  20   3      167.24      156.92     39.64 o 
 -12  21   3      329.40      259.98     69.54 o 
 -11  21   3       30.45       18.85     25.81 o 
 -10  21   3        1.17       -3.26     30.12 o 
  -9  21   3      754.27      743.95     74.10 o 
  -8  21   3       45.00       51.81     22.16 o 
  -7  21   3      127.33      111.22     24.53 o 
  -6  21   3      566.05      516.98     59.95 o 
  -5  21   3      301.22      266.40     46.91 o 
  -4  21   3      731.52      654.43     48.29 o 
  -3  21   3     1112.26     1152.15     72.09 o 
  -2  21   3      743.82      590.15    168.95 o 
  -1  21   3      366.17      435.32     60.90 o 
   0  21   3        1.21      -12.31     49.54 o 
   1  21   3      298.81      215.74     47.87 o 
   2  21   3      409.26      284.44     92.31 o 
   3  21   3       29.65       17.63     32.46 o 
   4  21   3      568.43      392.58     65.29 o 
   5  21   3     2067.33     2142.97     97.73 o 
   6  21   3       75.22       26.04     37.69 o 
   7  21   3      107.44      126.84     23.62 o 
   8  21   3      970.09      941.29     76.24 o 
   9  21   3       80.63       83.45     24.75 o 
  10  21   3        1.59       56.04     21.98 o 
  11  21   3      335.17      335.53     48.73 o 
  12  21   3      226.74      303.15     71.04 o 
 -11  22   3      327.93      235.43     44.54 o 
 -10  22   3        2.51       36.86     32.67 o 
  -9  22   3      126.10      123.70     29.98 o 
  -8  22   3        4.59       21.52     32.33 o 
  -7  22   3      711.85      793.97     64.59 o 
  -6  22   3      257.20      228.95     34.53 o 
  -5  22   3       83.52      115.36     24.20 o 
  -4  22   3      223.40      249.45     59.24 o 
  -3  22   3     1282.65     1328.29     89.36 o 
  -2  22   3      409.60      326.45     77.05 o 
  -1  22   3     2144.09     2402.88    121.06 o 
   0  22   3       12.87       26.95     55.88 o 
   1  22   3      723.87      690.44     58.62 o 
   2  22   3        0.40       60.84     63.51 o 
   3  22   3     1134.90     1321.09     95.86 o 
   4  22   3      457.09      368.09     72.69 o 
   5  22   3      210.72      189.75     53.46 o 
   6  22   3       25.88       26.09     19.09 o 
   7  22   3      257.77      240.88     49.46 o 
   8  22   3      359.50      325.00     48.20 o 
   9  22   3      492.56      523.96     51.37 o 
  10  22   3       12.66       22.55     17.94 o 
  11  22   3        3.44       53.53     23.58 o 
 -11  23   3      318.99      301.69     59.91 o 
 -10  23   3        0.16       38.11     24.81 o 
  -9  23   3      365.15      329.24     60.00 o 
  -8  23   3      338.08      333.53     64.75 o 
  -7  23   3        9.49       86.76     89.65 o 
  -6  23   3     1017.49     1155.36     78.77 o 
  -5  23   3     1314.84     1577.44     81.17 o 
  -4  23   3       64.83       64.16     35.88 o 
  -3  23   3      116.73       95.28     38.10 o 
  -2  23   3     4149.62     4519.39    166.83 o 
  -1  23   3      202.18      233.13     45.17 o 
   0  23   3        3.01       39.02     34.75 o 
   1  23   3      924.94      854.31     82.22 o 
   2  23   3      671.61      801.68     85.42 o 
   3  23   3       38.61       27.92     19.33 o 
   4  23   3      837.47      853.76     70.73 o 
   5  23   3     1099.45     1171.29     93.12 o 
   6  23   3      206.29      181.09     49.16 o 
   7  23   3        6.69       42.34     41.81 o 
   8  23   3        5.21       18.44     19.68 o 
   9  23   3      125.87      109.63     18.46 o 
  10  23   3       25.82       42.99     23.30 o 
 -10  24   3      382.87      264.87    101.64 o 
  -9  24   3        3.85       -7.56     33.75 o 
  -8  24   3      438.46      373.85     77.91 o 
  -7  24   3       44.42       53.00     29.30 o 
  -6  24   3       64.30       83.07     34.43 o 
  -5  24   3      153.75      175.19     75.94 o 
  -4  24   3     1422.83     1382.27     70.68 o 
  -3  24   3       65.95       72.47     24.64 o 
  -2  24   3        8.43       59.15     29.93 o 
  -1  24   3      156.10      146.67     55.14 o 
   0  24   3     1758.70     1747.37    148.23 o 
   1  24   3      298.41      247.04     49.14 o 
   2  24   3        8.44       45.02     25.70 o 
   3  24   3       56.67       57.89     29.65 o 
   4  24   3      364.22      421.30     72.79 o 
   5  24   3      140.82      112.92     38.96 o 
   6  24   3      614.28      710.66    102.32 o 
   7  24   3       40.22       77.76     26.50 o 
   8  24   3      152.47      156.05     29.76 o 
   9  24   3       35.90       93.76     27.68 o 
  -9  25   3      133.06      111.19     29.11 o 
  -8  25   3      510.02      462.37     72.90 o 
  -7  25   3       73.33       66.99     26.86 o 
  -6  25   3      113.48      104.71     44.50 o 
  -5  25   3        4.48       11.57     35.19 o 
  -4  25   3       54.50       58.72     26.07 o 
  -3  25   3      257.35      259.52     70.77 o 
  -2  25   3      956.71     1144.93     80.65 o 
  -1  25   3       92.60       90.08     36.23 o 
   0  25   3        0.16       51.98     31.75 o 
   1  25   3      352.77      355.80     94.31 o 
   2  25   3       63.19      113.25     35.40 o 
   3  25   3      190.83      191.09     62.70 o 
   4  25   3      575.80      494.47     59.93 o 
   5  25   3      263.20      191.99     51.64 o 
   6  25   3      221.25      176.58     39.10 o 
   7  25   3       78.78       33.48     26.42 o 
   8  25   3      231.61      190.23     34.34 o 
   9  25   3       39.47      107.42     40.33 o 
  -8  26   3        0.87       55.08     27.04 o 
  -7  26   3      420.78      472.59    147.49 o 
  -6  26   3       30.99       14.37     51.56 o 
  -5  26   3      156.34      101.90     46.84 o 
  -4  26   3      170.53      160.10     42.67 o 
  -3  26   3     1019.07      980.07     88.79 o 
  -2  26   3       20.87       50.09     51.77 o 
  -1  26   3     1190.06     1288.18     95.37 o 
   0  26   3      197.32      139.41     37.24 o 
   1  26   3       49.36       82.82     29.52 o 
   2  26   3       48.04       28.06     43.40 o 
   3  26   3     1059.01     1097.42     96.76 o 
   4  26   3       75.99       48.22     30.85 o 
   5  26   3      161.98      151.42     46.18 o 
   6  26   3      253.66      197.02     51.77 o 
   7  26   3      530.80      442.24     57.57 o 
   8  26   3        1.16       20.50     39.44 o 
  -7  27   3        0.82      -48.99     48.99 o 
  -6  27   3      288.62      217.08     82.44 o 
  -5  27   3      226.67      201.50     48.76 o 
  -4  27   3       52.11      118.14     33.95 o 
  -3  27   3      356.78      395.32     81.59 o 
  -2  27   3      774.42      814.53     77.20 o 
  -1  27   3      447.40      339.01     76.33 o 
   0  27   3       32.03      -37.09     39.87 o 
   1  27   3      122.92       67.38     32.08 o 
   2  27   3      263.73      250.52     88.77 o 
   3  27   3       35.68       61.69     26.26 o 
   4  27   3       95.15       84.92    281.96 o 
   5  27   3      575.65      637.91     93.44 o 
   6  27   3        4.09       31.21     38.05 o 
  -5  28   3       24.37       90.04     37.83 o 
  -4  28   3      438.10      422.63    164.45 o 
  -3  28   3       38.25      158.42     62.57 o 
  -2  28   3       19.57      105.50    101.34 o 
  -1  28   3       19.11       33.45     31.10 o 
   0  28   3      589.09      599.05     78.74 o 
   1  28   3       38.17       27.29     25.13 o 
   2  28   3        6.46       78.35     59.22 o 
   3  28   3       54.71       46.79     35.72 o 
   4  28   3      299.49      413.43     77.11 o 
   5  28   3        4.11       19.38     24.96 o 
  -3  29   3        0.05      -65.51     65.51 o 
  -2  29   3      874.31     1018.14    111.48 o 
  -1  29   3        1.53       11.40     29.23 o 
   0  29   3        9.18       54.82     26.76 o 
   1  29   3        0.09       53.78     29.35 o 
   2  29   3      495.91      530.89     89.76 o 
   3  29   3        3.81       65.48     38.42 o 
 -16   0   4      128.47      164.31    157.60 o 
 -14   0   4     2406.27     2646.22    161.39 o 
 -12   0   4      418.77      309.00     43.20 o 
 -10   0   4     7644.13     7590.46    132.17 o 
  -8   0   4      245.96      195.77     35.10 o 
  -6   0   4     5704.38     5225.45    147.49 o 
  -4   0   4    51313.88    50214.36    685.60 o 
  -2   0   4    13876.39    14312.79    103.15 o 
   0   0   4   258729.75   255327.94   1946.62 o 
   2   0   4    16707.03    15582.59    129.83 o 
   4   0   4     5975.85     6430.40     81.90 o 
   6   0   4    11078.95    11633.40    152.39 o 
   8   0   4     4463.33     4527.66    417.80 o 
  10   0   4      443.45      690.90    305.93 o 
  12   0   4     3865.82     3904.37    121.22 o 
  14   0   4     1357.82     1325.53    152.87 o 
  16   0   4      457.68      460.98     74.30 o 
 -17   1   4       15.95       29.97     26.00 o 
 -16   1   4      510.86      489.85     82.54 o 
 -15   1   4      610.98      620.10     56.62 o 
 -14   1   4       28.84       39.41     18.04 o 
 -13   1   4     1741.65     1623.74     55.03 o 
 -12   1   4     3400.90     3433.55    127.53 o 
 -11   1   4      707.14      769.00     50.01 o 
 -10   1   4     1649.87     1572.91     66.89 o 
  -9   1   4     3973.14     3316.16     69.22 o 
  -8   1   4     3652.12     3402.98     65.12 o 
  -7   1   4       18.76      -10.83     12.65 o 
  -6   1   4    12570.41    12415.62    110.11 o 
  -5   1   4    12850.44    11935.73     92.26 o 
  -4   1   4        4.00        4.08     12.49 o 
  -3   1   4       65.25       22.41      6.04 o 
  -2   1   4    11052.23    10268.74    100.95 o 
  -1   1   4    20368.30    21415.18    173.36 o 
   0   1   4       46.18       49.60      6.84 o 
   1   1   4     1128.52     1646.97     37.34 o 
   2   1   4     4977.25     5346.25     43.06 o 
   3   1   4      409.99      407.50     14.93 o 
   4   1   4     8599.25     8575.32     62.48 o 
   5   1   4      553.71      505.15     19.14 o 
   6   1   4     1419.72     1156.34     30.64 o 
   7   1   4     2460.21     2420.66     49.89 o 
   8   1   4     1213.79     1342.61     52.23 o 
   9   1   4      801.38      710.03     43.12 o 
  10   1   4     5466.36     5328.57     84.13 o 
  11   1   4      732.47      707.44     42.81 o 
  12   1   4     2850.39     2971.11     82.64 o 
  13   1   4        8.85       36.36     16.02 o 
  14   1   4     1588.20     1709.70     70.31 o 
  15   1   4       85.74       99.95     18.21 o 
  16   1   4       48.01       28.31     46.23 o 
 -17   2   4     1068.58     1067.83    104.95 o 
 -16   2   4       20.47       69.28     28.06 o 
 -15   2   4      521.87      595.57    123.03 o 
 -14   2   4       34.89       70.11     32.06 o 
 -13   2   4     2434.06     2513.62    102.19 o 
 -12   2   4      752.16      736.77     46.46 o 
 -11   2   4    12504.13    12603.12    199.06 o 
 -10   2   4     1058.28     1184.51     56.62 o 
  -9   2   4     3199.89     3100.58     64.64 o 
  -8   2   4     1062.07      934.16     52.26 o 
  -7   2   4    14961.21    15183.28    112.14 o 
  -6   2   4      324.78      393.27     27.07 o 
  -5   2   4       19.23       -3.08     17.02 o 
  -4   2   4      790.73      834.80     13.91 o 
  -3   2   4     7443.66     7306.32     56.47 o 
  -2   2   4     3607.52     3737.04     49.62 o 
  -1   2   4     2286.82     1958.19     24.59 o 
   0   2   4       49.16       51.97     15.54 o 
   1   2   4     8519.70     7984.25     61.53 o 
   2   2   4     2433.43     2739.26     32.07 o 
   3   2   4    26689.41    26441.45    150.24 o 
   4   2   4     2722.41     2724.08     38.95 o 
   5   2   4      794.97      789.59     25.99 o 
   6   2   4     1309.15     1320.64     44.14 o 
   7   2   4     8339.30     8148.32     95.84 o 
   8   2   4      649.44      589.77     31.46 o 
   9   2   4     2932.84     3108.59     68.06 o 
  10   2   4      441.40      510.46     41.96 o 
  11   2   4       73.02       92.90     21.22 o 
  12   2   4      172.40      128.65     25.33 o 
  13   2   4     3724.93     4352.67    114.55 o 
  14   2   4       41.23       48.47     16.65 o 
  15   2   4      169.08      163.10     20.06 o 
  16   2   4       20.35       74.87     19.35 o 
 -17   3   4        3.25       31.65     34.98 o 
 -16   3   4      520.79      496.78     85.39 o 
 -15   3   4      315.37      296.07     48.02 o 
 -14   3   4      136.74       78.69     26.42 o 
 -13   3   4      630.55      595.45     59.51 o 
 -12   3   4       96.97       98.40     20.31 o 
 -11   3   4     2278.06     2613.68     75.84 o 
 -10   3   4      425.98      349.46     35.26 o 
  -9   3   4     3133.01     3149.37     64.53 o 
  -8   3   4     1474.77     1342.08     40.86 o 
  -7   3   4     9523.11     9862.02     93.29 o 
  -6   3   4     1597.37     2199.38     44.06 o 
  -5   3   4    27877.41    28660.57    148.90 o 
  -4   3   4     4871.82     4979.14     81.10 o 
  -3   3   4      756.22      515.93     21.94 o 
  -2   3   4     7333.88     6519.81     54.84 o 
  -1   3   4      342.85      431.81     13.04 o 
   0   3   4    11255.36    11010.05     80.91 o 
   1   3   4    52802.85    52152.93    189.66 o 
   2   3   4    34879.86    33659.42    190.87 o 
   3   3   4    19725.00    20521.46    106.16 o 
   4   3   4     1764.60     1919.64     30.78 o 
   5   3   4     4766.07     4483.37     61.97 o 
   6   3   4        0.19       -7.42     15.17 o 
   7   3   4      671.72      607.03     29.17 o 
   8   3   4     1185.01     1247.59     55.48 o 
   9   3   4     1111.77     1102.05     48.70 o 
  10   3   4      274.85      282.78     34.93 o 
  11   3   4     5760.63     5864.95     98.13 o 
  12   3   4     1369.57     1491.95     54.58 o 
  13   3   4       15.64       59.17     27.99 o 
  14   3   4      121.16      145.35     26.99 o 
  15   3   4      615.17      529.64     50.99 o 
  16   3   4       24.71       53.38     19.58 o 
 -17   4   4      255.06      227.45     84.55 o 
 -16   4   4      174.08      118.79     30.32 o 
 -15   4   4      112.47       99.07     25.63 o 
 -14   4   4     2162.29     2406.58    131.25 o 
 -13   4   4       61.43       65.01     41.89 o 
 -12   4   4       28.24       49.74     14.63 o 
 -11   4   4     1918.97     1993.61     63.66 o 
 -10   4   4     8982.96     9380.26    127.08 o 
  -9   4   4     1341.37     1547.86     56.28 o 
  -8   4   4      546.65      416.31     50.42 o 
  -7   4   4       21.18       35.36     12.18 o 
  -5   4   4        3.23       19.73      8.31 o 
  -4   4   4    51703.38    52674.13    291.09 o 
  -3   4   4      826.67      873.01     25.06 o 
  -2   4   4     8150.02     8164.20     55.85 o 
  -1   4   4    25329.88    24159.78    107.64 o 
   0   4   4    30200.59    29126.96    131.82 o 
   1   4   4    16917.97    17320.81    111.84 o 
   2   4   4      566.85      504.73     18.74 o 
   3   4   4     1859.08     1860.12     26.36 o 
   4   4   4      221.00      137.59     12.59 o 
   5   4   4     2631.55     3017.40     57.54 o 
   6   4   4     2246.17     2123.09     45.40 o 
   7   4   4       25.08       97.96     16.07 o 
   8   4   4      692.21      601.42     33.20 o 
   9   4   4       27.59       41.01     24.43 o 
  10   4   4      235.40      306.30     37.97 o 
  11   4   4      119.76      162.41     21.05 o 
  12   4   4     1272.90     1273.80     57.92 o 
  13   4   4      667.37      700.16     52.26 o 
  14   4   4      271.65      214.98     31.28 o 
  15   4   4       27.96       66.69     28.37 o 
  16   4   4      379.48      341.38     57.53 o 
 -17   5   4       85.75      133.92     35.16 o 
 -16   5   4      924.02      919.88     89.17 o 
 -15   5   4      477.97      607.18     74.78 o 
 -14   5   4       45.65       64.22     33.22 o 
 -13   5   4        7.28       34.49     21.72 o 
 -12   5   4     3988.05     4110.65     85.58 o 
 -11   5   4        3.04       66.59     29.25 o 
 -10   5   4      916.66      900.54     41.84 o 
  -9   5   4       50.69       40.74     16.14 o 
  -8   5   4      413.31      531.35     30.62 o 
  -7   5   4        3.56       41.85     12.50 o 
  -6   5   4     7862.56     7983.62     73.70 o 
  -5   5   4       42.47      114.81     15.12 o 
  -4   5   4      457.20      322.90     19.08 o 
  -3   5   4     1270.05     1222.18     21.54 o 
  -2   5   4       67.56       24.80      7.37 o 
  -1   5   4     3120.05     2897.40     63.00 o 
   0   5   4      830.17      782.23     31.60 o 
   1   5   4    13592.42    13925.42    105.61 o 
   2   5   4      109.14      122.77     12.41 o 
   3   5   4     1497.18     1517.65     27.02 o 
   4   5   4    22640.07    22817.01    133.15 o 
   5   5   4        2.74        5.85     14.53 o 
   6   5   4     2913.89     2890.88     59.34 o 
   7   5   4     3919.18     3971.65     71.20 o 
   8   5   4     4973.25     5331.15     95.42 o 
   9   5   4     1967.69     2234.32     73.77 o 
  10   5   4     1986.13     1876.44     61.50 o 
  11   5   4       22.88       42.88     13.64 o 
  12   5   4     3637.69     3636.73     80.26 o 
  13   5   4        8.59       -7.72     25.31 o 
  14   5   4     1190.28     1259.80     57.36 o 
  15   5   4      257.62      199.29     31.53 o 
  16   5   4        8.50       29.60     30.34 o 
 -17   6   4      812.39     1088.65    213.06 o 
 -16   6   4       19.05       54.94     19.45 o 
 -15   6   4      543.24      431.03     55.77 o 
 -14   6   4      270.39      273.57     36.43 o 
 -13   6   4      858.47     1054.19     67.60 o 
 -12   6   4       99.50      103.58     19.99 o 
 -11   6   4     5186.98     5151.55     87.91 o 
 -10   6   4     4680.28     4934.25     67.36 o 
  -9   6   4      484.41      584.39     32.17 o 
  -8   6   4      317.19      279.10     21.09 o 
  -7   6   4     7235.06     7220.07     75.48 o 
  -6   6   4      721.66      829.95     24.08 o 
  -5   6   4      196.25      272.58     12.89 o 
  -4   6   4     9853.15    10209.05     96.06 o 
  -3   6   4    25679.37    27267.05    111.88 o 
  -2   6   4     1464.01     1477.31     20.30 o 
  -1   6   4       98.20       79.23     12.57 o 
   0   6   4     1360.78     1337.88     39.71 o 
   1   6   4      792.03      838.21     24.18 o 
   2   6   4     1441.00     1408.71     38.85 o 
   3   6   4     6165.79     6009.39     69.31 o 
   4   6   4        1.64       18.79     11.38 o 
   5   6   4     3566.69     3701.47     47.99 o 
   6   6   4     1423.08     1260.74     45.44 o 
   7   6   4     3048.00     3112.64     67.31 o 
   8   6   4       61.16      119.52     21.42 o 
   9   6   4     4326.14     4712.30     86.88 o 
  10   6   4       63.68       82.76     16.32 o 
  11   6   4      810.47      747.08     40.57 o 
  12   6   4       72.92       55.47     13.51 o 
  13   6   4     1555.04     1435.25     70.31 o 
  14   6   4       51.78       44.43     23.15 o 
  15   6   4      145.49       74.26     35.40 o 
  16   6   4       44.42       22.21     22.68 o 
 -17   7   4       95.60       89.60     35.15 o 
 -16   7   4      104.91      130.09     33.62 o 
 -15   7   4     1627.13     1602.61     93.09 o 
 -14   7   4     1507.22     1499.23     75.55 o 
 -13   7   4      305.19      255.15     41.28 o 
 -12   7   4       14.76       12.32     15.66 o 
 -11   7   4     4270.89     4467.53    112.46 o 
 -10   7   4      520.55      633.49     36.74 o 
  -9   7   4     5842.37     6108.11     73.74 o 
  -8   7   4     1670.46     1708.39     44.71 o 
  -7   7   4      606.47      576.61     35.28 o 
  -6   7   4      192.08      162.86     15.51 o 
  -5   7   4    15751.59    14690.47    208.59 o 
  -4   7   4      336.64      376.07     17.93 o 
  -3   7   4      179.24      150.10      8.15 o 
  -2   7   4       65.90      143.76     13.74 o 
  -1   7   4     8215.00     7836.26     71.30 o 
   0   7   4      851.60      888.14     24.58 o 
   1   7   4    15136.25    15472.67    118.18 o 
   2   7   4       57.25      109.31     18.77 o 
   3   7   4     1298.63     1594.44     39.16 o 
   4   7   4     4545.79     4674.68     56.69 o 
   5   7   4    12277.74    12133.62     83.01 o 
   6   7   4      303.58      293.41     30.11 o 
   7   7   4     4848.39     4771.43     87.28 o 
   8   7   4     3077.23     3250.84     68.42 o 
   9   7   4       61.79       37.08     14.71 o 
  10   7   4      825.61      838.70     44.85 o 
  11   7   4     4555.13     4532.98     78.33 o 
  12   7   4        6.86       -0.26     30.59 o 
  13   7   4      439.46      444.05     45.38 o 
  14   7   4        6.37        7.30     17.90 o 
  15   7   4      504.44      514.20     49.24 o 
  16   7   4       40.33       80.64     19.48 o 
 -16   8   4      102.95       98.91     27.12 o 
 -15   8   4      857.04      980.35     73.92 o 
 -14   8   4     1452.81     1386.84     96.28 o 
 -13   8   4      912.54      927.00     64.48 o 
 -12   8   4      623.61      609.23     50.45 o 
 -11   8   4     3046.29     3012.39    102.44 o 
 -10   8   4     4952.02     5192.35     95.56 o 
  -9   8   4        1.48       38.61     18.24 o 
  -8   8   4     4979.88     4735.22     80.17 o 
  -7   8   4       54.66       75.37     27.04 o 
  -6   8   4     9349.80     9733.67    101.55 o 
  -5   8   4     1514.92     1710.03     39.48 o 
  -4   8   4     2645.16     2455.23     42.53 o 
  -3   8   4     3604.70     3810.52     63.83 o 
  -2   8   4       80.90       81.44     11.21 o 
  -1   8   4      295.76      205.47     19.58 o 
   0   8   4    11191.47    10950.14     95.72 o 
   1   8   4     7734.10     8026.00    143.96 o 
   2   8   4     1734.85     1746.44     36.69 o 
   3   8   4      337.06      279.00     17.65 o 
   4   8   4      211.75      134.70     15.06 o 
   5   8   4      165.62      210.10     22.43 o 
   6   8   4     4448.31     4271.07     74.95 o 
   7   8   4     2628.77     2469.56     61.22 o 
   8   8   4       26.24        7.67     19.31 o 
   9   8   4     1992.91     1959.60     66.29 o 
  10   8   4      821.08      850.73     51.93 o 
  11   8   4      238.62      276.23     30.34 o 
  12   8   4      480.35      515.70     39.17 o 
  13   8   4     2305.75     2490.94     83.95 o 
  14   8   4       16.24       51.18     17.83 o 
  15   8   4        4.45       19.78     16.93 o 
  16   8   4      520.65      582.93     64.97 o 
 -16   9   4     1823.27     1901.17    122.28 o 
 -15   9   4      109.22      107.64     27.60 o 
 -14   9   4      334.82      283.24     45.42 o 
 -13   9   4       13.70       56.09     22.20 o 
 -12   9   4     3291.82     3598.26     99.64 o 
 -11   9   4     2279.45     2279.83     81.55 o 
 -10   9   4     2157.12     2042.21     69.20 o 
  -9   9   4      364.93      300.65     32.39 o 
  -8   9   4     5054.27     5554.91     99.40 o 
  -7   9   4     1682.74     1497.92     38.57 o 
  -6   9   4     1600.55     1663.87     33.99 o 
  -5   9   4       90.48       72.12     13.19 o 
  -4   9   4     9904.01    10286.28     85.98 o 
  -3   9   4      368.75      409.55     17.48 o 
  -2   9   4     2195.56     1937.92     40.04 o 
  -1   9   4     1127.01     1190.04     31.87 o 
   0   9   4      572.29      507.19     33.75 o 
   1   9   4    20764.97    23521.93    320.08 o 
   2   9   4    12705.63    14179.03    144.04 o 
   3   9   4    12232.57    12771.76    113.81 o 
   4   9   4     1702.53     1668.78     38.30 o 
   5   9   4     1052.29     1102.43     38.26 o 
   6   9   4      243.98      362.45     44.27 o 
   7   9   4      206.31      112.73     26.19 o 
   8   9   4     4281.82     4250.17    102.41 o 
   9   9   4      374.82      389.86     45.04 o 
  10   9   4      643.87      643.81     40.33 o 
  11   9   4      121.97       64.03     17.71 o 
  12   9   4      737.98      730.96     58.50 o 
  13   9   4        0.55       26.27     18.83 o 
  14   9   4     2654.89     2902.57    146.34 o 
  15   9   4      122.91      125.39     23.37 o 
  16   9   4       64.17       93.54     26.09 o 
 -16  10   4       54.07       58.54     24.98 o 
 -15  10   4      101.08       95.71     30.17 o 
 -14  10   4       67.18       74.71     26.87 o 
 -13  10   4      604.48      564.91     70.11 o 
 -12  10   4      114.12      103.93     19.88 o 
 -11  10   4      676.01      566.76     42.53 o 
 -10  10   4     3044.99     3021.52     87.13 o 
  -9  10   4      594.71      606.71     35.91 o 
  -8  10   4      231.48      227.07     26.26 o 
  -7  10   4     4061.12     3997.88     69.20 o 
  -6  10   4     5219.47     4521.07     72.59 o 
  -5  10   4      630.00      855.75     30.54 o 
  -4  10   4    10309.87    10274.43     74.72 o 
  -3  10   4      971.14      846.06     24.85 o 
  -2  10   4      423.54      509.85     30.28 o 
  -1  10   4     4998.48     4674.76     68.88 o 
   0  10   4     7946.39     7535.46    103.45 o 
   1  10   4    13342.52    13980.74    180.26 o 
   2  10   4     3027.39     2892.57     76.59 o 
   3  10   4      124.33       58.60     17.81 o 
   4  10   4      210.47      257.89     28.90 o 
   5  10   4      487.33      402.68     30.84 o 
   6  10   4     1335.51     1100.85     50.55 o 
   7  10   4     1377.81     1361.46     50.79 o 
   8  10   4     2030.81     2028.23    107.74 o 
   9  10   4      604.52      572.82     28.84 o 
  10  10   4     1567.96     1581.97     70.38 o 
  11  10   4      158.26      136.50     24.35 o 
  12  10   4      690.02      684.76     50.80 o 
  13  10   4      363.98      312.91     41.89 o 
  14  10   4      121.79       61.66     20.27 o 
  15  10   4      383.69      331.79     60.91 o 
 -16  11   4      149.16      139.89     37.12 o 
 -15  11   4      964.94     1164.43    107.54 o 
 -14  11   4      129.66       58.68     56.39 o 
 -13  11   4       50.82       48.67     38.55 o 
 -12  11   4      527.86      526.95     59.17 o 
 -11  11   4      267.56      318.65     38.64 o 
 -10  11   4        4.87       27.82     22.14 o 
  -9  11   4     5322.09     5539.67     96.90 o 
  -8  11   4       18.13       38.60     13.38 o 
  -7  11   4      385.56      242.89     28.51 o 
  -6  11   4      249.49      122.69     27.25 o 
  -5  11   4    14183.18    14599.75    193.14 o 
  -4  11   4       60.98      107.98     15.31 o 
  -3  11   4    11563.33    11596.85     92.86 o 
  -2  11   4       11.38       51.79     32.37 o 
  -1  11   4     4150.31     4214.33     61.93 o 
   0  11   4     1616.82     1610.17     57.79 o 
   1  11   4    11433.98    11186.29    152.12 o 
   2  11   4       95.01       50.78     58.38 o 
   3  11   4      495.16      515.64     22.60 o 
   4  11   4     2925.12     3003.47     56.98 o 
   5  11   4     1882.14     1939.15     67.02 o 
   6  11   4     1115.76     1132.49     49.37 o 
   7  11   4     4414.53     4314.27    103.91 o 
   8  11   4      497.66      524.13     43.35 o 
   9  11   4      730.60      786.38     48.32 o 
  10  11   4        2.02      -10.59     19.79 o 
  11  11   4      943.24      983.86     55.67 o 
  12  11   4       58.81       48.56     24.85 o 
  13  11   4       33.48       76.40     25.42 o 
  14  11   4      354.53      286.85     39.65 o 
  15  11   4     1395.65     1572.13     89.19 o 
 -16  12   4        1.96       26.42     35.82 o 
 -15  12   4      518.24      541.83     78.81 o 
 -14  12   4      959.61      886.37     85.28 o 
 -13  12   4      333.04      311.60     62.72 o 
 -12  12   4       31.69       76.88     25.01 o 
 -11  12   4     2644.19     2741.93     84.25 o 
 -10  12   4      820.20      857.07     63.34 o 
  -9  12   4        0.13      -11.48     25.05 o 
  -8  12   4        2.94       12.13     25.24 o 
  -7  12   4     5313.13     5072.66     68.09 o 
  -6  12   4     1006.33      921.01     51.44 o 
  -5  12   4        6.57       43.21     12.91 o 
  -4  12   4      539.75      463.86     27.15 o 
  -3  12   4      357.16      292.55     44.27 o 
  -2  12   4     1761.61     1582.39     42.09 o 
  -1  12   4     3966.95     4394.20    105.52 o 
   0  12   4     3556.86     3518.43     96.54 o 
   1  12   4      801.60      750.00     59.86 o 
   2  12   4       99.48      109.87     35.26 o 
   3  12   4     3707.16     3819.30     77.93 o 
   4  12   4      356.33      379.20     49.36 o 
   5  12   4      185.01      175.12     22.01 o 
   6  12   4     2163.66     2027.59     89.89 o 
   7  12   4     1096.48     1172.22     52.80 o 
   8  12   4      804.86      787.87     44.38 o 
   9  12   4     2377.43     2577.06     78.23 o 
  10  12   4      350.99      298.09     30.99 o 
  11  12   4        5.28        7.30     26.15 o 
  12  12   4        1.35        0.63     18.08 o 
  13  12   4     1825.24     1907.76     73.20 o 
  14  12   4       52.60       34.12     19.99 o 
  15  12   4      434.00      475.73     56.97 o 
 -15  13   4       18.08      -47.75     79.85 o 
 -14  13   4      301.81      113.64     97.45 o 
 -13  13   4      138.16      114.80     39.09 o 
 -12  13   4     1706.28     1808.86    111.22 o 
 -11  13   4       18.11       59.96     22.21 o 
 -10  13   4      718.76      674.23     87.09 o 
  -9  13   4     2744.32     2776.76     89.00 o 
  -8  13   4     1879.88     1866.27     54.22 o 
  -7  13   4     2026.98     2000.54     69.20 o 
  -6  13   4     1234.50     1222.27     48.90 o 
  -5  13   4     2026.93     2117.03     51.07 o 
  -4  13   4      349.33      455.20     27.22 o 
  -3  13   4      697.49      633.08     31.46 o 
  -2  13   4     4431.57     4224.72     86.08 o 
  -1  13   4      678.81      779.63     52.92 o 
   0  13   4       12.17       -4.25     23.49 o 
   1  13   4     1089.43      896.01    104.03 o 
   2  13   4    11158.15    11243.28    172.62 o 
   3  13   4       23.31       67.88     18.05 o 
   4  13   4      346.15      289.95     23.03 o 
   5  13   4      244.45      321.03     40.30 o 
   6  13   4      387.03      368.24     41.15 o 
   7  13   4       62.94       61.34     17.50 o 
   8  13   4     5443.61     5391.42     91.70 o 
   9  13   4       46.68        4.24     42.22 o 
  10  13   4      625.07      548.42     49.72 o 
  11  13   4      249.18      212.40     32.37 o 
  12  13   4      985.01     1101.83     54.22 o 
  13  13   4       90.67       97.24     24.10 o 
  14  13   4      786.94      984.74     53.63 o 
  15  13   4       44.43       61.29     33.18 o 
 -15  14   4        2.48      -12.35     30.32 o 
 -14  14   4      757.50      840.79     83.80 o 
 -13  14   4      543.63      494.24     75.58 o 
 -12  14   4      302.29      220.72     36.40 o 
 -11  14   4        3.09       63.80     23.95 o 
 -10  14   4     1538.26     1697.85     77.76 o 
  -9  14   4       58.98       29.74     51.55 o 
  -8  14   4     1290.56     1250.90     68.13 o 
  -7  14   4       60.56       61.46     18.35 o 
  -6  14   4    10671.03    11051.68    130.80 o 
  -5  14   4      455.01      569.78     30.00 o 
  -4  14   4     4624.19     4458.25     78.06 o 
  -3  14   4      640.24      512.89     31.23 o 
  -2  14   4      372.63      276.57     35.34 o 
  -1  14   4     7579.13     8353.19    134.81 o 
   0  14   4     5104.52     4789.60    155.94 o 
   1  14   4       10.53       14.71     30.49 o 
   2  14   4      352.14      361.95     46.59 o 
   3  14   4     3313.67     3069.07     72.10 o 
   4  14   4      114.18      110.64     17.35 o 
   5  14   4     1309.43     1401.58     74.92 o 
   6  14   4     2270.20     2467.53     84.36 o 
   7  14   4     1458.39     1489.84     80.55 o 
   8  14   4     1131.43     1073.93     47.46 o 
   9  14   4       66.81       26.04     25.65 o 
  10  14   4     1202.49     1280.21     67.55 o 
  11  14   4       56.18       50.92     30.28 o 
  12  14   4      175.55      143.08     37.97 o 
  13  14   4       96.98       45.72     21.55 o 
  14  14   4        4.78       40.89     24.27 o 
 -15  15   4      412.49      373.42     74.76 o 
 -14  15   4        5.47        7.29     33.35 o 
 -13  15   4      248.65      224.62     48.77 o 
 -12  15   4      527.64      462.09     73.55 o 
 -11  15   4       46.81       34.89     24.02 o 
 -10  15   4      164.44      134.91     63.60 o 
  -9  15   4     1993.38     2165.34     75.68 o 
  -8  15   4      304.90      321.33     70.85 o 
  -7  15   4       16.20       19.98     17.95 o 
  -6  15   4      111.73       55.28     21.98 o 
  -5  15   4     3273.67     3512.36     77.86 o 
  -4  15   4      324.94      285.29     41.00 o 
  -3  15   4      382.25      430.26     61.93 o 
  -2  15   4      684.09      638.79     87.38 o 
  -1  15   4     1869.71     1871.79     67.47 o 
   0  15   4     1288.75     1348.24    124.52 o 
   1  15   4     2969.14     2800.56     84.97 o 
   2  15   4       45.79       77.08     23.60 o 
   3  15   4       75.83       20.29     35.78 o 
   4  15   4     2209.10     2162.57     71.76 o 
   5  15   4     2488.20     2502.25    132.82 o 
   6  15   4      114.66      110.54     20.48 o 
   7  15   4     1924.36     1687.24     59.71 o 
   8  15   4      569.54      499.40     57.63 o 
   9  15   4      941.48     1091.17     56.83 o 
  10  15   4       23.85       43.33     15.67 o 
  11  15   4      322.69      238.45     47.77 o 
  12  15   4        5.04        5.17     23.42 o 
  13  15   4        8.72       29.17     28.50 o 
  14  15   4      418.64      452.79     50.04 o 
 -14  16   4       19.25       44.96     56.81 o 
 -13  16   4      876.23      978.57     76.14 o 
 -12  16   4      103.32      101.77     24.52 o 
 -11  16   4      871.05      983.13     75.30 o 
 -10  16   4        0.42       49.10     37.93 o 
  -9  16   4        3.10       55.81     24.39 o 
  -8  16   4      291.24      216.25     38.91 o 
  -7  16   4     6170.74     6231.36    102.67 o 
  -6  16   4      230.12      260.44     35.04 o 
  -5  16   4        3.14       62.08     17.34 o 
  -4  16   4      372.09      320.03     43.52 o 
  -3  16   4      714.81      776.70     50.76 o 
  -2  16   4      463.17      450.71     49.94 o 
  -1  16   4     2612.11     2375.63     79.48 o 
   0  16   4      600.22      787.86     64.33 o 
   1  16   4      511.85      443.29     52.97 o 
   2  16   4      386.01      259.40     61.69 o 
   3  16   4     1926.69     2227.91    137.90 o 
   4  16   4     1684.96     1561.24     90.16 o 
   5  16   4      135.33      136.49     23.74 o 
   6  16   4     1537.17     1630.69     52.56 o 
   7  16   4     1781.84     1752.11     66.90 o 
   8  16   4      327.40      436.75     56.19 o 
   9  16   4     1405.40     1516.39     68.66 o 
  10  16   4      198.01      178.42     30.80 o 
  11  16   4      160.35      135.42     24.09 o 
  12  16   4       51.74       61.10     19.16 o 
  13  16   4      409.58      459.21     49.27 o 
  14  16   4       40.06       34.04     27.51 o 
 -14  17   4       40.39       43.39     35.95 o 
 -13  17   4        1.06       67.16     20.68 o 
 -12  17   4      767.81      877.25     64.14 o 
 -11  17   4      318.46      312.69     59.31 o 
 -10  17   4        7.12       30.56     28.40 o 
  -9  17   4      311.38      325.37     38.68 o 
  -8  17   4      391.10      281.37     36.08 o 
  -7  17   4       99.76       60.46     35.29 o 
  -6  17   4     4748.61     4697.76     93.10 o 
  -5  17   4     3066.17     3446.97     98.15 o 
  -4  17   4        0.73       15.71     31.38 o 
  -3  17   4      106.45       88.31     20.92 o 
  -2  17   4     6966.39     7062.90    377.42 o 
  -1  17   4      664.16      670.06     63.12 o 
   0  17   4     2065.04     1892.54     90.81 o 
   1  17   4      518.73      578.69     88.33 o 
   2  17   4     2792.89     2725.75    100.64 o 
   3  17   4        1.59       11.38     66.91 o 
   4  17   4     4584.02     4512.97    136.81 o 
   5  17   4        0.85       -4.66     20.39 o 
   6  17   4      341.73      320.19     39.60 o 
   7  17   4      922.46      974.49     66.96 o 
   8  17   4     1797.14     1899.02     78.80 o 
   9  17   4       50.49       66.16     26.40 o 
  10  17   4        0.55       16.41     20.73 o 
  11  17   4       89.22      133.76     22.21 o 
  12  17   4      345.39      319.62     44.15 o 
  13  17   4      152.30      100.95     28.31 o 
 -13  18   4        0.55      -14.04     27.68 o 
 -12  18   4        7.16       65.80     23.33 o 
 -11  18   4       86.03       74.04     23.81 o 
 -10  18   4      959.83     1127.43    132.17 o 
  -9  18   4      260.29      186.24     53.83 o 
  -8  18   4      460.20      462.15     45.17 o 
  -7  18   4      109.70      122.03     28.48 o 
  -6  18   4     2263.07     2246.16     72.39 o 
  -5  18   4      106.28      122.58     20.71 o 
  -4  18   4      430.90      487.42     50.18 o 
  -3  18   4     1637.09     1717.81     99.34 o 
  -2  18   4      954.00      771.52     59.97 o 
  -1  18   4      126.62      160.50     45.82 o 
   0  18   4     2722.72     2851.01    117.49 o 
   1  18   4       59.40       61.37     26.32 o 
   2  18   4     3846.96     3703.01    156.22 o 
   3  18   4     3219.08     3159.28    116.80 o 
   4  18   4      726.99      718.46     72.34 o 
   5  18   4       52.30       63.32     28.47 o 
   6  18   4     2362.28     2505.40     76.21 o 
   7  18   4       60.82       50.89     19.64 o 
   8  18   4       10.15        9.69     13.47 o 
   9  18   4       20.30        5.45     17.68 o 
  10  18   4     1101.48     1336.80     56.93 o 
  11  18   4       63.44       82.60     27.62 o 
  12  18   4      310.77      239.87     38.26 o 
  13  18   4        2.77       40.12     26.38 o 
 -13  19   4       93.11      107.49     28.43 o 
 -12  19   4      691.79      685.72     64.80 o 
 -11  19   4        0.91       -0.59     51.67 o 
 -10  19   4      319.27      191.31     35.75 o 
  -9  19   4      685.76      722.22     51.95 o 
  -8  19   4     1562.47     1716.35     89.97 o 
  -7  19   4       41.87       76.78     18.77 o 
  -6  19   4     1137.05     1254.74     55.19 o 
  -5  19   4      427.47      534.95     39.11 o 
  -4  19   4      633.31      693.67     42.03 o 
  -3  19   4     1798.27     1809.28     68.25 o 
  -2  19   4      222.32      187.10     54.20 o 
  -1  19   4       13.81       16.92     34.47 o 
   0  19   4       22.88       30.66     20.98 o 
   1  19   4     3066.58     3146.75    237.35 o 
   2  19   4      740.10      733.89     93.36 o 
   3  19   4      105.78       54.10     29.04 o 
   4  19   4      148.16      157.12     47.71 o 
   5  19   4     1716.99     1787.42     81.81 o 
   6  19   4       93.95       76.25     18.81 o 
   7  19   4      253.71      249.84     43.79 o 
   8  19   4      610.23      649.59     57.90 o 
   9  19   4      577.89      557.88     46.64 o 
  10  19   4        4.19       73.51     23.34 o 
  11  19   4     1058.22     1169.55     79.12 o 
  12  19   4      234.68      134.90     26.78 o 
 -12  20   4       56.37       67.16     51.70 o 
 -11  20   4      189.77      168.51     50.16 o 
 -10  20   4        0.37       46.06     31.56 o 
  -9  20   4      227.82      230.07     38.03 o 
  -8  20   4        1.84       12.64     35.11 o 
  -7  20   4     1241.13     1416.86    114.31 o 
  -6  20   4      126.81      114.86     23.27 o 
  -5  20   4      329.43      289.54     32.79 o 
  -4  20   4      916.23      927.80     54.55 o 
  -3  20   4      675.67      666.07     54.34 o 
  -2  20   4      823.76      639.86     94.25 o 
  -1  20   4     2988.48     3232.39    134.93 o 
   0  20   4      342.96      314.89     68.29 o 
   1  20   4      543.11      377.32     89.57 o 
   2  20   4      484.45      527.01    102.68 o 
   3  20   4     1454.33     1207.13    153.81 o 
   4  20   4      170.40      130.95     49.85 o 
   5  20   4      201.63       80.12     42.59 o 
   6  20   4        0.29       36.70     50.18 o 
   7  20   4      759.51      780.18     51.80 o 
   8  20   4      415.58      484.03     49.47 o 
   9  20   4      906.66     1047.68     58.88 o 
  10  20   4        0.05        9.05     32.57 o 
  11  20   4       26.44       75.40     18.69 o 
  12  20   4        0.03      -13.65     27.68 o 
 -12  21   4      203.99      249.68     49.92 o 
 -11  21   4      361.31      358.87     61.92 o 
 -10  21   4        4.84       28.88     53.84 o 
  -9  21   4      418.72      463.40     67.03 o 
  -8  21   4      303.64      285.05     49.85 o 
  -7  21   4        2.34       66.06     26.15 o 
  -6  21   4      802.18      893.68    108.16 o 
  -5  21   4     1714.83     1835.73    108.81 o 
  -4  21   4        0.14       -3.45     23.04 o 
  -3  21   4      541.71      469.06     51.49 o 
  -2  21   4     1505.40     1753.99     82.57 o 
  -1  21   4      992.42     1118.72     71.27 o 
   0  21   4      427.40      431.35     65.73 o 
   1  21   4     1059.71     1067.74     69.32 o 
   2  21   4      511.76      417.45     69.45 o 
   3  21   4      227.02      200.40     57.66 o 
   4  21   4     1057.16      969.57    238.34 o 
   5  21   4       77.07       94.83     34.23 o 
   6  21   4       86.71       58.68     27.24 o 
   7  21   4      474.37      558.06     46.66 o 
   8  21   4      116.78      110.09     30.48 o 
   9  21   4       19.65       22.66     25.88 o 
  10  21   4      218.99      203.21     27.77 o 
  11  21   4      242.11      211.58     40.98 o 
 -11  22   4      154.43      137.97     31.77 o 
 -10  22   4      547.58      577.32     65.42 o 
  -9  22   4       20.66       53.31     25.42 o 
  -8  22   4      225.13      278.84     71.67 o 
  -7  22   4      112.53       75.50     35.44 o 
  -6  22   4        5.81       13.96     25.47 o 
  -5  22   4      255.80      248.15     34.92 o 
  -4  22   4     1251.15     1364.29     76.08 o 
  -3  22   4      206.57      175.39     68.85 o 
  -2  22   4        4.48       69.65     32.14 o 
  -1  22   4      382.55      425.76     57.69 o 
   0  22   4      870.60     1019.73     77.08 o 
   1  22   4       79.48       66.94     32.84 o 
   2  22   4      579.37      660.94     89.36 o 
   3  22   4      416.32      489.47     66.72 o 
   4  22   4      748.88      865.22     76.58 o 
   5  22   4       59.26      -14.94     63.83 o 
   6  22   4     1111.23     1349.77     83.06 o 
   7  22   4        0.02       89.37     29.79 o 
   8  22   4       66.26       52.96     22.32 o 
   9  22   4       34.01       22.78     33.00 o 
  10  22   4      625.71      677.58     65.15 o 
  11  22   4        8.57       20.55     19.35 o 
 -11  23   4       25.63       41.64     46.05 o 
 -10  23   4       66.81      130.00     35.19 o 
  -9  23   4       28.37       57.32     34.02 o 
  -8  23   4      606.10      599.58     81.46 o 
  -7  23   4      277.24      332.02     62.82 o 
  -6  23   4      687.61      640.96     83.98 o 
  -5  23   4      150.11      156.85     45.62 o 
  -4  23   4      315.88      443.61     58.55 o 
  -3  23   4      480.48      460.02     70.94 o 
  -2  23   4      503.29      547.84     77.80 o 
  -1  23   4      544.00      608.90     67.11 o 
   0  23   4        3.61       35.02     29.31 o 
   1  23   4      418.77      520.23     77.53 o 
   2  23   4      218.86      111.95     31.32 o 
   3  23   4       42.44       48.08     48.21 o 
   4  23   4      304.53      286.79     68.35 o 
   5  23   4     1361.47     1649.96    171.14 o 
   6  23   4      155.07      184.73     45.53 o 
   7  23   4       19.67       63.10     21.86 o 
   8  23   4      267.50      137.30     31.13 o 
   9  23   4      134.65      143.00     23.63 o 
  10  23   4      126.65       72.57     20.79 o 
 -10  24   4       54.04      116.44     28.63 o 
  -9  24   4      137.54       85.02     57.82 o 
  -8  24   4        0.54       33.52     29.10 o 
  -7  24   4      294.80      234.30     40.17 o 
  -6  24   4      423.38      428.81     57.08 o 
  -5  24   4      889.61     1221.19    108.22 o 
  -4  24   4       63.19       63.33     21.98 o 
  -3  24   4     1060.33     1099.12    104.87 o 
  -2  24   4      266.42      221.11     38.59 o 
  -1  24   4      789.27     1266.32    143.41 o 
   0  24   4       11.67       64.35     32.98 o 
   1  24   4        1.41        2.43     39.15 o 
   2  24   4        7.21        2.63     68.65 o 
   3  24   4     1576.50     1717.49    105.60 o 
   4  24   4       94.20      110.55     37.84 o 
   5  24   4       32.45      -27.14     39.18 o 
   6  24   4       16.80       57.93     22.89 o 
   7  24   4      273.84      350.29     70.02 o 
   8  24   4       18.26       46.87     34.93 o 
   9  24   4      263.73      182.07     31.14 o 
  -9  25   4      108.12       72.88     28.03 o 
  -8  25   4       95.73      110.82     42.94 o 
  -7  25   4       75.47       33.53     31.53 o 
  -6  25   4      176.34      126.57     51.31 o 
  -5  25   4      756.60      851.53    126.22 o 
  -4  25   4        0.26      -43.84     43.84 o 
  -3  25   4      446.74      541.88     99.71 o 
  -2  25   4      857.85     1023.49    189.93 o 
  -1  25   4      262.08      211.70     69.84 o 
   0  25   4      281.10      269.73     69.11 o 
   1  25   4      660.86      832.98     98.56 o 
   2  25   4      409.27      406.57     63.08 o 
   3  25   4        5.39      -15.01     39.69 o 
   4  25   4      506.94      493.04    183.68 o 
   5  25   4      780.01      996.60    134.99 o 
   6  25   4       26.18       35.53     24.47 o 
   7  25   4        3.02       57.11     26.75 o 
   8  25   4       67.62       94.00     23.59 o 
  -8  26   4       24.50       28.81     45.07 o 
  -7  26   4       40.00       75.62     35.61 o 
  -6  26   4       42.08       57.97     31.51 o 
  -5  26   4        0.34       46.55     35.59 o 
  -4  26   4      750.78      872.42     90.62 o 
  -3  26   4       35.29       55.65     30.39 o 
  -2  26   4       40.54       23.57     79.72 o 
  -1  26   4       84.14       11.67     70.83 o 
   0  26   4      179.67      168.84     41.81 o 
   1  26   4       30.39       31.97     36.45 o 
   2  26   4      379.02      377.40     67.16 o 
   3  26   4       28.97      -31.57     37.37 o 
   4  26   4      229.25      197.22     50.27 o 
   5  26   4        2.84       52.51     29.72 o 
   6  26   4      735.55      864.60     86.29 o 
   7  26   4       13.83       50.20     22.21 o 
  -7  27   4        1.95       37.34     72.30 o 
  -6  27   4      514.33      683.76     84.02 o 
  -5  27   4       13.81      -42.66     45.74 o 
  -4  27   4       21.42       39.53     30.72 o 
  -3  27   4       49.95       83.52     60.21 o 
  -2  27   4      851.48     1016.26     88.63 o 
  -1  27   4       47.30       62.13     83.07 o 
   0  27   4       54.60       63.74     58.82 o 
   1  27   4      173.91      160.80     90.36 o 
   2  27   4       66.70       87.56     68.67 o 
   3  27   4        9.98       60.12     29.65 o 
   4  27   4     1166.86     1277.79    197.75 o 
   5  27   4      218.59       90.41     66.29 o 
   6  27   4      169.64      117.55     25.11 o 
  -5  28   4      117.67      150.24     50.13 o 
  -4  28   4      167.10       98.27     34.84 o 
  -3  28   4      274.44      286.71     97.21 o 
  -2  28   4       36.24       45.05     29.78 o 
  -1  28   4      651.78      799.72     95.17 o 
   0  28   4        7.95      -13.68     36.54 o 
   1  28   4       22.33       43.75     29.94 o 
   2  28   4       82.08       80.09     27.59 o 
   3  28   4      966.22     1335.58    126.60 o 
   4  28   4       90.87      118.48     37.00 o 
  -2  29   4       40.28       47.51     52.41 o 
  -1  29   4       52.24       59.85     24.32 o 
   0  29   4      178.98      150.60     46.00 o 
   1  29   4      283.35      253.49     72.73 o 
   2  29   4       46.35       50.53     36.58 o 
 -17   0   5      209.26      182.94     53.03 o 
 -15   0   5     1264.83     1161.09    106.74 o 
 -13   0   5      444.68      515.27     59.91 o 
 -11   0   5     7377.79     7636.67    154.41 o 
  -9   0   5       32.33       21.20     15.32 o 
  -7   0   5     5996.95     6747.33    171.60 o 
  -5   0   5    14211.46    14677.39    177.66 o 
  -3   0   5    14755.28    15495.42    144.72 o 
  -1   0   5     6884.16     7760.68    130.23 o 
   1   0   5        6.32        3.55     13.59 o 
   3   0   5    18645.38    18546.62    156.69 o 
   5   0   5     1042.01     1194.58     41.67 o 
   7   0   5     1570.19     1718.52     76.26 o 
   9   0   5      172.80      251.83     68.96 o 
  11   0   5      565.39      535.81     61.57 o 
  13   0   5     2888.45     3066.59    195.76 o 
  15   0   5      606.48      662.79     74.55 o 
 -17   1   5        0.25       35.34     31.53 o 
 -16   1   5      415.92      399.56     74.07 o 
 -15   1   5        5.40       90.97     39.90 o 
 -14   1   5        3.77       83.77     27.74 o 
 -13   1   5     1605.03     1481.60     91.35 o 
 -12   1   5     3608.76     3853.22     99.88 o 
 -11   1   5      622.83      624.25     37.11 o 
 -10   1   5     1695.05     1772.81     84.55 o 
  -9   1   5     2338.69     2446.66     52.03 o 
  -8   1   5      820.95     1026.70     46.94 o 
  -7   1   5       53.10       37.81     10.65 o 
  -6   1   5     7108.91     6919.34     82.62 o 
  -5   1   5    20944.74    21502.35    140.54 o 
  -4   1   5      418.56      325.19     13.53 o 
  -3   1   5     4915.27     5529.66     48.29 o 
  -2   1   5    16145.50    16361.09    125.79 o 
  -1   1   5     6834.00     7008.00     59.28 o 
   0   1   5     9370.94     8705.74     97.35 o 
   1   1   5     2852.94     2710.21     37.00 o 
   2   1   5     2295.48     2337.65     32.30 o 
   3   1   5     2781.70     2942.76     33.26 o 
   4   1   5       18.05       30.51      7.98 o 
   5   1   5     2820.50     2414.34     43.72 o 
   6   1   5     2802.88     2811.16     54.10 o 
   7   1   5     2395.15     2312.79     49.07 o 
   8   1   5        3.53       27.28     12.78 o 
   9   1   5      929.78      893.22     57.85 o 
  10   1   5       64.28       51.68     31.18 o 
  11   1   5     3545.89     3515.50    101.65 o 
  12   1   5      458.94      453.26     53.38 o 
  13   1   5      104.18       83.73     17.89 o 
  14   1   5      693.30      630.23     46.30 o 
  15   1   5       17.07        5.57     21.80 o 
  16   1   5       90.32      123.87     20.55 o 
 -17   2   5        0.34        1.50     32.00 o 
 -16   2   5        2.32      -37.98     43.04 o 
 -15   2   5      115.89       82.75     32.72 o 
 -14   2   5     1623.10     1809.13    100.78 o 
 -13   2   5        0.07       45.97     23.14 o 
 -12   2   5      471.78      336.51     36.58 o 
 -11   2   5      209.99      141.33     34.41 o 
 -10   2   5     7959.30     8327.60    114.15 o 
  -9   2   5      129.96      103.48     17.44 o 
  -8   2   5     3829.61     3884.94     98.52 o 
  -7   2   5      385.09      514.67     19.55 o 
  -6   2   5     3624.83     3667.72     68.85 o 
  -5   2   5     3724.40     3919.12     42.36 o 
  -4   2   5    36888.80    38712.93    295.65 o 
  -3   2   5     1589.43     1390.07     19.97 o 
  -2   2   5        3.58        3.95      7.05 o 
  -1   2   5      614.05      617.48     37.26 o 
   0   2   5    23253.82    25385.04    165.32 o 
   1   2   5    22230.54    22242.19    108.44 o 
   2   2   5     9367.23     8549.15     66.52 o 
   3   2   5     2225.29     2114.12     28.91 o 
   4   2   5     7098.37     6378.18     62.38 o 
   5   2   5      694.71      729.39     22.47 o 
   6   2   5     5019.43     4748.14     79.76 o 
   7   2   5       25.67        3.65     29.18 o 
   8   2   5      761.57      689.82     40.47 o 
   9   2   5       85.44       94.04     16.36 o 
  10   2   5      596.55      630.04     44.75 o 
  11   2   5       80.95       86.97     20.17 o 
  12   2   5     1914.43     1935.77     58.21 o 
  13   2   5      137.67      107.17     22.10 o 
  14   2   5       45.24       56.14     20.14 o 
  15   2   5      104.73      106.22     23.64 o 
  16   2   5      306.58      234.73     41.25 o 
 -17   3   5       24.65       16.79     35.88 o 
 -16   3   5      134.32      119.29     42.14 o 
 -15   3   5      273.80      268.45     74.64 o 
 -14   3   5      565.99      620.05     68.06 o 
 -13   3   5      180.13      202.58     50.08 o 
 -12   3   5      850.76      834.53     81.17 o 
 -11   3   5     1308.46     1345.39     59.23 o 
 -10   3   5     1549.31     1398.48     55.70 o 
  -9   3   5      566.37      629.11     35.02 o 
  -8   3   5     1159.77     1438.37     51.86 o 
  -7   3   5      491.35      391.37     31.46 o 
  -6   3   5    10595.25    10335.54     82.02 o 
  -5   3   5     4604.48     4894.47     73.25 o 
  -4   3   5    10873.23    11329.35   2023.75 o 
  -3   3   5     3236.69     3540.79     45.99 o 
  -2   3   5    12836.37    13137.36    104.43 o 
  -1   3   5     3147.23     2968.60     43.20 o 
   0   3   5    10847.28    10604.20     89.78 o 
   1   3   5    12806.95    12638.06     97.86 o 
   2   3   5     1363.28     1046.40     16.44 o 
   3   3   5      251.32      291.14      8.81 o 
   4   3   5        8.59       51.81      7.87 o 
   5   3   5      676.75      908.07     22.11 o 
   6   3   5      966.22      780.12     30.82 o 
   7   3   5     1557.24     1348.46     95.88 o 
   8   3   5      645.20      544.53     35.62 o 
   9   3   5       33.58       39.29     18.02 o 
  10   3   5      898.09      856.95     50.71 o 
  11   3   5     2043.60     2010.40     72.70 o 
  12   3   5     3977.55     4231.07     94.62 o 
  13   3   5      152.90      134.07     25.57 o 
  14   3   5      518.28      446.91     50.78 o 
  15   3   5      398.82      438.03     47.38 o 
  16   3   5      134.99      100.67     26.31 o 
 -17   4   5      336.53      227.11     62.64 o 
 -16   4   5       33.74       35.12     47.38 o 
 -15   4   5     1129.70     1215.76    128.82 o 
 -14   4   5      131.58      151.01     35.39 o 
 -13   4   5      696.70      610.99     62.93 o 
 -12   4   5        0.12       16.96     27.22 o 
 -11   4   5     7393.90     7649.78    117.95 o 
 -10   4   5     1795.93     1758.55     58.86 o 
  -9   4   5       10.98       20.68     21.40 o 
  -8   4   5     1068.42     1352.07     71.41 o 
  -7   4   5    15364.22    16022.88    146.30 o 
  -6   4   5     1040.75      970.25     30.71 o 
  -5   4   5     1091.07     1088.49     45.92 o 
  -4   4   5    13914.59    13333.58    118.30 o 
  -3   4   5    14147.69    15316.79    113.73 o 
  -2   4   5     8737.35     9487.24     84.80 o 
  -1   4   5    26827.03    26601.01    141.10 o 
   0   4   5     8925.48     8058.95     64.68 o 
   1   4   5     6233.80     6330.01     61.14 o 
   2   4   5    10790.62    11050.79    106.70 o 
   3   4   5    10158.98     9054.72     90.76 o 
   4   4   5    12976.66    13624.85    109.44 o 
   5   4   5      793.17      756.72     22.26 o 
   6   4   5      259.59      320.87     22.36 o 
   7   4   5     6128.68     6533.28     77.56 o 
   8   4   5      284.78      280.72     38.05 o 
   9   4   5     1027.20      959.25     42.50 o 
  10   4   5      218.90      163.62     26.89 o 
  11   4   5      449.26      538.53     33.66 o 
  12   4   5       15.32       30.08     18.48 o 
  13   4   5     1724.52     1747.65     64.48 o 
  14   4   5       49.32       49.44     19.44 o 
  15   4   5      411.01      472.93     55.57 o 
  16   4   5        3.53       30.53     19.73 o 
 -17   5   5      102.07      108.39     40.41 o 
 -16   5   5      315.59      358.75    101.12 o 
 -15   5   5      285.86      285.26     55.19 o 
 -14   5   5      183.74      180.00     24.45 o 
 -13   5   5     1375.50     1550.49     80.78 o 
 -12   5   5      167.12      202.24     34.03 o 
 -11   5   5     2228.23     2444.64     76.98 o 
 -10   5   5      122.18      107.12     30.80 o 
  -9   5   5     4919.89     4988.45     94.45 o 
  -8   5   5     3981.22     4243.52     73.57 o 
  -7   5   5      336.53      442.03     13.44 o 
  -6   5   5      694.49      697.73     28.29 o 
  -5   5   5    27554.53    26868.79    178.28 o 
  -4   5   5       17.66       25.33     14.70 o 
  -3   5   5     1198.18      936.36     20.33 o 
  -2   5   5     4420.97     4626.34     49.37 o 
  -1   5   5     5351.73     4758.16     48.66 o 
   0   5   5     6751.45     7305.96     54.23 o 
   1   5   5    15212.08    15466.90    160.86 o 
   2   5   5      150.23      234.60     15.80 o 
   3   5   5     1367.97     1511.72     43.29 o 
   4   5   5     7670.73     7768.23     79.08 o 
   5   5   5     4642.89     4622.58     66.66 o 
   6   5   5       31.72        4.43     14.43 o 
   7   5   5     1316.17     1447.74     55.08 o 
   8   5   5     2115.92     2105.55     54.50 o 
   9   5   5       12.34       22.97     22.62 o 
  10   5   5      688.68      796.84     43.87 o 
  11   5   5     1244.36     1305.09     69.66 o 
  12   5   5      200.77      219.56     26.87 o 
  13   5   5      125.02       78.92     19.03 o 
  14   5   5      190.36      195.58     35.69 o 
  15   5   5       99.22       87.10     23.57 o 
  16   5   5       17.62       82.10     19.25 o 
 -17   6   5       36.36       42.32     64.24 o 
 -16   6   5      127.28      111.25     27.95 o 
 -15   6   5      964.91      752.79     71.56 o 
 -14   6   5     1315.26     1291.32    114.87 o 
 -13   6   5      407.79      387.29     46.82 o 
 -12   6   5      119.46      119.37     17.66 o 
 -11   6   5     4065.46     3900.26     81.38 o 
 -10   6   5     1108.37     1075.02     41.65 o 
  -9   6   5       34.91       53.39     11.63 o 
  -8   6   5     2184.61     2171.03     49.84 o 
  -7   6   5     2317.03     1948.35     37.67 o 
  -6   6   5    12341.73    12006.21     97.85 o 
  -5   6   5     1134.23      943.53     46.16 o 
  -4   6   5     4624.92     4333.61     64.77 o 
  -3   6   5    13689.00    14155.31    115.15 o 
  -2   6   5       93.58       64.13     17.40 o 
  -1   6   5      236.11      327.65     19.29 o 
   0   6   5    19584.55    19711.02    189.99 o 
   1   6   5     1262.53     1380.28     29.10 o 
   2   6   5      326.31      224.27     19.18 o 
   3   6   5    10556.85    10836.67    112.22 o 
   4   6   5     2654.05     3265.54     54.57 o 
   5   6   5     1088.85     1183.14     37.18 o 
   6   6   5    16290.69    17220.68    128.67 o 
   7   6   5      402.10      338.67     35.53 o 
   8   6   5      110.26      111.78     17.37 o 
   9   6   5      858.01      926.62     49.15 o 
  10   6   5      417.65      391.92     36.60 o 
  11   6   5       46.55       17.11     25.93 o 
  12   6   5     1730.18     1680.94     74.05 o 
  13   6   5      552.46      564.56     67.71 o 
  14   6   5      202.50      190.07     32.45 o 
  15   6   5      103.61       75.27     19.68 o 
  16   6   5      583.51      510.07     59.07 o 
 -16   7   5     1020.21     1034.74    178.46 o 
 -15   7   5      326.00      278.50     51.02 o 
 -14   7   5      123.82       50.54     19.23 o 
 -13   7   5       86.44       37.80     25.54 o 
 -12   7   5     2025.74     2153.66     63.15 o 
 -11   7   5       42.93        9.82     23.30 o 
 -10   7   5     3687.73     3556.30     96.33 o 
  -9   7   5      874.23      821.19     33.16 o 
  -8   7   5     2946.78     2653.37     43.01 o 
  -7   7   5      117.78      126.55     17.99 o 
  -6   7   5    12222.99    12611.60    102.92 o 
  -5   7   5        0.58        7.64     42.07 o 
  -4   7   5     7046.49     7927.12    107.86 o 
  -3   7   5        1.69        8.24      8.61 o 
  -2   7   5     3323.58     2903.96     48.57 o 
  -1   7   5       49.10       29.44     16.48 o 
   0   7   5      734.61      717.53     20.89 o 
   1   7   5     2613.26     2688.15     55.95 o 
   2   7   5    11546.41    11301.08    165.91 o 
   3   7   5      525.57      476.95     21.10 o 
   4   7   5     3025.13     3420.43     65.55 o 
   5   7   5     2139.63     2052.33     40.37 o 
   6   7   5     1019.62      851.77     44.44 o 
   7   7   5     1694.80     1540.20     47.65 o 
   8   7   5     4504.86     4656.66     87.17 o 
   9   7   5     1449.93     1453.11     63.71 o 
  10   7   5      890.35      906.22     56.40 o 
  11   7   5       94.17       69.15     16.98 o 
  12   7   5     1213.90     1428.05     71.92 o 
  13   7   5      139.49       77.48     20.76 o 
  14   7   5      938.29     1055.04     63.30 o 
  15   7   5      268.31      184.81     32.88 o 
  16   7   5       72.01       84.59     21.74 o 
 -16   8   5        0.06       73.15     27.11 o 
 -15   8   5      195.16      110.93     41.30 o 
 -13   8   5      236.11      146.75     41.62 o 
 -12   8   5        0.03       15.58     14.24 o 
 -11   8   5     1012.96     1156.57     48.01 o 
 -10   8   5     1930.56     2109.96     69.18 o 
  -9   8   5       76.51      116.20     19.03 o 
  -8   8   5     1157.72     1156.40     37.86 o 
  -7   8   5     8039.28     7680.07     75.65 o 
  -6   8   5     1220.57     1083.69     39.28 o 
  -5   8   5      647.66      633.91     25.15 o 
  -4   8   5    12991.46    12928.78    127.27 o 
  -3   8   5     3998.25     4063.48     62.13 o 
  -2   8   5     7074.35     7516.85     77.42 o 
  -1   8   5    21860.14    22323.26    150.99 o 
   0   8   5      357.90      262.26     17.30 o 
   1   8   5      410.01      373.07     25.02 o 
   2   8   5     5244.80     4834.12     89.19 o 
   3   8   5       43.63       12.87     10.10 o 
   4   8   5     3306.27     3015.09     62.24 o 
   5   8   5     6637.93     6949.79     74.16 o 
   6   8   5     1985.12     2097.98     91.90 o 
   7   8   5     4620.76     4394.52     85.80 o 
   8   8   5      615.50      508.02     38.01 o 
   9   8   5      140.45      127.48     21.77 o 
  10   8   5       18.04        9.12     25.30 o 
  11   8   5       18.67        4.79     16.37 o 
  12   8   5      137.60      111.01     18.77 o 
  13   8   5     1332.11     1336.16     60.82 o 
  14   8   5       49.29       47.99     17.34 o 
  15   8   5      243.25      192.26     32.04 o 
  16   8   5       93.34       98.87     25.24 o 
 -16   9   5       43.02       55.36     23.33 o 
 -15   9   5      734.20      708.17     59.33 o 
 -14   9   5       19.54       12.16     28.63 o 
 -13   9   5      781.41      713.46     71.10 o 
 -12   9   5      288.94      273.78     38.99 o 
 -11   9   5      133.13      105.49     18.93 o 
 -10   9   5     1895.58     1939.39     61.79 o 
  -9   9   5     9972.36    10281.48    140.15 o 
  -8   9   5      761.65      760.80     34.78 o 
  -7   9   5       72.96       62.37      8.20 o 
  -6   9   5      159.45      138.41     14.89 o 
  -5   9   5     9160.77     8422.27     76.71 o 
  -4   9   5       57.84       55.76     21.10 o 
  -3   9   5     7065.20     6442.97     80.61 o 
  -2   9   5      937.45      808.43     23.95 o 
  -1   9   5     4477.42     4140.31     89.53 o 
   0   9   5     2556.99     2940.84     66.99 o 
   1   9   5    19991.89    20468.46    141.15 o 
   2   9   5     2656.13     2846.07     64.20 o 
   3   9   5     1118.05     1179.54     40.46 o 
   4   9   5      760.41      548.24     21.34 o 
   5   9   5     5127.12     5748.00    109.62 o 
   6   9   5       86.28       70.30     18.15 o 
   7   9   5     1906.18     1834.43     53.34 o 
   8   9   5      839.09      731.56     38.38 o 
   9   9   5      372.59      346.84     30.19 o 
  10   9   5        4.36       21.87     21.47 o 
  11   9   5     1226.21     1298.94     71.97 o 
  12   9   5       64.33       61.27     15.01 o 
  13   9   5      200.32      208.90     27.11 o 
  14   9   5       27.14        8.98     23.66 o 
  15   9   5      142.28      122.76     19.65 o 
 -16  10   5       35.36       96.68     25.65 o 
 -15  10   5      659.80      817.63     68.44 o 
 -14  10   5      695.90      837.76     92.18 o 
 -13  10   5        1.49       60.76     34.59 o 
 -12  10   5      114.27      125.05     25.42 o 
 -11  10   5     1161.60     1255.43     68.96 o 
 -10  10   5     2075.68     2007.12     61.30 o 
  -9  10   5       26.74       29.73     16.47 o 
  -8  10   5     1769.25     1838.10     60.01 o 
  -7  10   5     3382.05     3489.60     67.51 o 
  -6  10   5      956.33      741.72     28.96 o 
  -5  10   5     1932.63     1643.92     43.09 o 
  -4  10   5     5450.72     5347.23     82.20 o 
  -3  10   5     7558.01     8031.77     92.12 o 
  -2  10   5      657.08      682.75     28.51 o 
  -1  10   5     4742.98     5274.00     99.12 o 
   0  10   5    23189.33    24910.63    194.92 o 
   1  10   5     3562.25     3532.86     63.75 o 
   2  10   5      367.66      453.89     25.02 o 
   3  10   5     1982.36     1868.39     39.86 o 
   4  10   5     1492.96     1644.13     38.66 o 
   5  10   5       63.48       56.34     13.34 o 
   6  10   5     5297.90     5142.11     98.43 o 
   7  10   5      816.59      822.45     44.07 o 
   8  10   5      322.33      343.41     77.30 o 
   9  10   5      234.02      389.93     43.20 o 
  10  10   5      340.94      338.73     34.43 o 
  11  10   5       10.80       -8.88     19.84 o 
  12  10   5     1087.82      943.64     43.69 o 
  13  10   5     1483.68     1650.01     66.94 o 
  14  10   5       27.21       12.10     16.65 o 
  15  10   5      173.45      140.60     26.13 o 
 -16  11   5      841.05      902.42     88.19 o 
 -15  11   5      226.10      146.18     59.30 o 
 -14  11   5        7.85       -2.08     43.55 o 
 -13  11   5      230.70      210.16     83.93 o 
 -12  11   5     1062.58     1122.10     69.84 o 
 -11  11   5       32.01       53.51     32.79 o 
 -10  11   5      680.58      570.33     52.14 o 
  -9  11   5     1228.13     1293.48     58.24 o 
  -8  11   5     1744.04     1733.67     62.21 o 
  -7  11   5       17.84       -8.27     21.45 o 
  -6  11   5     2803.20     2298.00     44.92 o 
  -5  11   5      325.81      409.49     26.49 o 
  -4  11   5       13.65       12.12     20.39 o 
  -3  11   5      438.05      398.10     20.99 o 
  -2  11   5    24222.63    26253.58    259.94 o 
  -1  11   5     1438.31     1277.39     49.38 o 
   0  11   5     2878.55     2899.80     75.74 o 
   1  11   5       51.73      123.65     32.95 o 
   2  11   5     3550.13     4316.28    104.60 o 
   3  11   5       72.17      120.99     19.04 o 
   4  11   5     1820.59     2105.49     64.69 o 
   5  11   5       64.28       29.86     15.84 o 
   6  11   5      278.89      263.30     32.87 o 
   7  11   5        8.10       24.11     19.87 o 
   8  11   5     1595.27     1841.45     63.39 o 
   9  11   5      384.82      334.88     37.28 o 
  10  11   5      282.68      291.35     24.52 o 
  11  11   5       93.25       71.76     16.12 o 
  12  11   5      350.85      374.28     48.47 o 
  13  11   5       63.84       16.13     32.69 o 
  14  11   5     2131.94     2396.41    117.03 o 
  15  11   5      162.19      116.66     24.23 o 
 -15  12   5        5.10       -4.78     41.54 o 
 -14  12   5       53.59       91.87     25.49 o 
 -13  12   5      371.83      294.41     61.69 o 
 -12  12   5      313.62      241.32     48.63 o 
 -11  12   5       29.24       29.75     17.24 o 
 -10  12   5     2342.65     2490.86     90.30 o 
  -9  12   5      288.38      294.59     34.51 o 
  -8  12   5     4403.65     4273.12     89.99 o 
  -7  12   5     2440.57     2638.32     70.95 o 
  -6  12   5     2608.29     2666.25     57.34 o 
  -5  12   5      316.04      356.50     39.18 o 
  -4  12   5     7486.79     7720.63    116.15 o 
  -3  12   5     1161.91     1304.75     41.93 o 
  -2  12   5      453.43      361.84     23.89 o 
  -1  12   5     9600.84     9050.56    105.44 o 
   0  12   5    10741.93    10819.14    130.39 o 
   1  12   5       59.87       25.56     58.55 o 
   2  12   5       82.57       65.12     15.75 o 
   3  12   5     2048.02     1982.26     62.89 o 
   4  12   5      142.66      212.84     33.32 o 
   5  12   5     2779.28     2862.17     71.52 o 
   6  12   5     1120.96     1114.69     58.67 o 
   7  12   5     1955.30     2015.66     68.44 o 
   8  12   5       65.99       78.08     19.32 o 
   9  12   5      188.10      252.04     49.87 o 
  10  12   5      182.11      210.04     38.50 o 
  11  12   5      119.09       77.45     17.18 o 
  12  12   5      350.96      339.78     43.46 o 
  13  12   5      454.89      471.17     48.41 o 
  14  12   5        0.68        8.70     23.45 o 
  15  12   5        2.30       57.16     22.92 o 
 -15  13   5      859.42      969.98     87.11 o 
 -14  13   5      170.67      139.15     64.08 o 
 -13  13   5       42.99       12.97     25.53 o 
 -12  13   5      190.82      108.17     28.26 o 
 -11  13   5       27.47       45.49     52.75 o 
 -10  13   5     1620.96     1748.47     69.34 o 
  -9  13   5     6791.20     7229.91    131.07 o 
  -8  13   5       84.45      128.19     28.39 o 
  -7  13   5        7.28       27.77     17.85 o 
  -6  13   5        0.41       37.21     12.40 o 
  -5  13   5     4654.47     4845.87     82.81 o 
  -4  13   5       14.39       57.59     28.59 o 
  -3  13   5     1913.81     1688.34     44.13 o 
  -2  13   5       14.76       15.74     19.37 o 
  -1  13   5     1314.10     1249.16     57.52 o 
   0  13   5     1550.69     1478.29     74.77 o 
   1  13   5     9568.32     9821.71    155.42 o 
   2  13   5      699.22      810.59     56.85 o 
   3  13   5      102.07       93.46     17.96 o 
   4  13   5     1627.36     1566.45     65.73 o 
   5  13   5     3919.18     4305.53     99.14 o 
   6  13   5      195.52      185.09     28.22 o 
   7  13   5     2698.41     2800.11     80.55 o 
   8  13   5        1.03       -0.53     17.96 o 
   9  13   5      787.93      745.53     52.91 o 
  10  13   5       46.43       83.05     14.43 o 
  11  13   5      731.17      788.43     48.07 o 
  12  13   5       81.25       60.61     17.70 o 
  13  13   5      207.83      161.35     43.05 o 
  14  13   5      189.63      116.46     26.57 o 
 -15  14   5      154.38      121.46     32.21 o 
 -14  14   5      623.48      626.52     69.07 o 
 -13  14   5      304.75      293.62     50.28 o 
 -12  14   5       88.19      111.57     28.69 o 
 -11  14   5     1350.79     1265.44     76.60 o 
 -10  14   5       62.36       65.70     14.27 o 
  -9  14   5        0.17       42.51     27.28 o 
  -8  14   5       44.97        6.24     37.96 o 
  -7  14   5     3556.64     3708.09     86.80 o 
  -6  14   5        0.44       18.31     12.01 o 
  -5  14   5       55.47       73.32     15.74 o 
  -4  14   5      795.58      857.52     52.39 o 
  -3  14   5      781.06      761.54     38.15 o 
  -2  14   5      397.23      354.63     34.85 o 
  -1  14   5     1675.25     1498.48     81.05 o 
   0  14   5      797.52      713.23     80.68 o 
   1  14   5     3592.16     3625.69    117.92 o 
   2  14   5     1427.67     1593.90    145.44 o 
   3  14   5      711.61      678.82     52.01 o 
   4  14   5       28.23       30.82     18.19 o 
   5  14   5      232.48      205.87     34.43 o 
   6  14   5     3180.62     3287.33     96.22 o 
   7  14   5     1430.70     1315.07     54.62 o 
   8  14   5       29.23       63.39     18.29 o 
   9  14   5      327.64      365.67     42.18 o 
  10  14   5     1304.81     1339.32     64.86 o 
  11  14   5        8.18       23.09     21.52 o 
  12  14   5      145.37      153.31     48.00 o 
  13  14   5      367.39      282.42     52.58 o 
  14  14   5      333.50      234.15     52.01 o 
 -15  15   5       17.29        3.13     43.24 o 
 -14  15   5      119.79      130.06     27.14 o 
 -13  15   5        1.57       42.31     22.36 o 
 -12  15   5     1622.49     1632.00     78.70 o 
 -11  15   5       30.52       32.07     23.78 o 
 -10  15   5      537.07      484.29     53.51 o 
  -9  15   5     1928.52     2103.59    110.24 o 
  -8  15   5     2934.00     3221.33    193.17 o 
  -7  15   5       52.29       57.13     17.69 o 
  -6  15   5     5872.45     5768.31     77.42 o 
  -5  15   5     2378.02     2328.22     66.10 o 
  -4  15   5      526.77      553.09     45.51 o 
  -3  15   5      769.41      747.93     43.58 o 
  -2  15   5     5904.02     6258.97     97.84 o 
  -1  15   5     2265.21     1936.38     66.44 o 
   0  15   5      993.64      943.94     78.44 o 
   1  15   5      792.05      786.64     68.12 o 
   2  15   5     4702.65     5039.15    214.48 o 
   3  15   5       29.41       60.89     23.31 o 
   4  15   5     1145.65     1172.79     55.82 o 
   5  15   5      244.89      213.02     32.13 o 
   6  15   5        2.66      -11.81     29.67 o 
   7  15   5      395.74      342.49     38.07 o 
   8  15   5     2699.08     2741.26     66.76 o 
   9  15   5      279.76      280.17     37.00 o 
  10  15   5        7.11       33.36     20.70 o 
  11  15   5      349.04      293.24     50.69 o 
  12  15   5      285.23      209.04     29.47 o 
  13  15   5      121.43      115.72     31.03 o 
  14  15   5      467.72      693.16     73.17 o 
 -14  16   5      511.65      483.21     64.93 o 
 -13  16   5      246.75      237.99     44.66 o 
 -12  16   5      117.42      137.99     42.56 o 
 -11  16   5        0.71       53.81     22.03 o 
 -10  16   5      962.22     1103.73     70.31 o 
  -9  16   5      301.22      287.69     44.57 o 
  -8  16   5     2429.44     2374.05     99.29 o 
  -7  16   5      156.46      164.56     39.01 o 
  -6  16   5     2098.26     2065.45     52.88 o 
  -5  16   5      369.30      363.75     34.19 o 
  -4  16   5     2096.95     1986.32     65.56 o 
  -3  16   5      615.48      821.05     48.44 o 
  -2  16   5       73.16       36.98     40.65 o 
  -1  16   5     1211.95     1300.77     84.98 o 
   0  16   5     3550.97     3604.64    111.54 o 
   1  16   5      214.85      167.27     74.32 o 
   2  16   5      365.31      364.36     74.73 o 
   3  16   5     1299.94     1379.39     92.11 o 
   4  16   5      293.54      212.42     45.44 o 
   5  16   5     1490.69     1510.68     72.37 o 
   6  16   5     4553.81     4721.95     80.47 o 
   7  16   5      185.91      191.33     29.53 o 
   8  16   5       26.21       52.18     30.68 o 
   9  16   5      433.27      450.23     69.59 o 
  10  16   5      542.48      510.17     43.05 o 
  11  16   5        8.11        7.78     48.49 o 
  12  16   5      257.87      155.74     39.45 o 
  13  16   5      153.90      149.71     26.00 o 
 -14  17   5        0.48        5.12     39.01 o 
 -13  17   5      271.09      260.93     52.12 o 
 -12  17   5       73.78       17.40     30.02 o 
 -11  17   5       45.83       28.12     25.85 o 
 -10  17   5     1916.17     2003.30     83.99 o 
  -9  17   5     1069.10     1274.77    116.03 o 
  -8  17   5     1312.42     1232.43     77.65 o 
  -7  17   5       14.14        1.10     21.35 o 
  -6  17   5      548.84      467.48     60.66 o 
  -5  17   5     1258.34     1318.74     69.96 o 
  -4  17   5        3.99       34.53     29.23 o 
  -3  17   5      468.98      394.75     48.43 o 
  -2  17   5      990.74      874.32    106.77 o 
  -1  17   5      323.48      394.28    118.26 o 
   0  17   5      330.92      239.82     44.91 o 
   1  17   5      772.91      880.46     79.68 o 
   2  17   5      976.12      861.86     91.92 o 
   3  17   5     1015.93     1037.89     68.87 o 
   4  17   5      148.38      225.21     60.24 o 
   5  17   5     2351.11     2200.45    189.54 o 
   6  17   5        1.65      -23.33     23.33 o 
   7  17   5     1583.94     1668.65     52.04 o 
   8  17   5     1234.41     1323.17     63.06 o 
   9  17   5      888.45     1056.53     54.73 o 
  10  17   5      108.88      101.78     18.89 o 
  11  17   5      668.11      650.67     57.01 o 
  12  17   5       20.19       33.42     25.58 o 
  13  17   5       19.61       38.05     21.21 o 
 -13  18   5      453.34      526.09     67.54 o 
 -12  18   5       12.56       11.28     46.28 o 
 -11  18   5      762.77      723.46     65.56 o 
 -10  18   5        2.21       45.16     34.66 o 
  -9  18   5       44.05       64.49     25.13 o 
  -8  18   5      218.19      132.95     29.49 o 
  -7  18   5     1260.87     1196.24     76.14 o 
  -6  18   5        5.11       29.22     21.88 o 
  -5  18   5     1162.84     1148.63     52.39 o 
  -4  18   5      225.44      206.22     29.31 o 
  -3  18   5      663.87      626.36     51.72 o 
  -2  18   5      241.12      167.17     46.82 o 
  -1  18   5     3296.83     3194.38    127.31 o 
   0  18   5      255.25      214.86    104.13 o 
   1  18   5        9.09       58.77     71.81 o 
   2  18   5      620.21      440.30    116.98 o 
   3  18   5      534.48      485.05     40.69 o 
   4  18   5      261.60      156.91     32.77 o 
   5  18   5      788.15      824.88     72.08 o 
   6  18   5       30.88       51.36     19.38 o 
   7  18   5      400.27      416.42     40.10 o 
   8  18   5        5.70       48.31     16.82 o 
   9  18   5      691.31      722.19     53.83 o 
  10  18   5      306.00      357.59     39.39 o 
  11  18   5        3.18       66.42     17.99 o 
  12  18   5       82.90       52.42     38.99 o 
 -13  19   5        2.96       81.98     29.07 o 
 -12  19   5      489.31      684.64     79.20 o 
 -11  19   5       13.70       38.19     43.42 o 
 -10  19   5       11.36       73.46     25.84 o 
  -9  19   5      934.35      951.83     69.76 o 
  -8  19   5      526.85      531.70     75.00 o 
  -7  19   5      338.12      246.62     49.36 o 
  -6  19   5      224.77      205.78     43.68 o 
  -5  19   5      153.48      143.62     27.61 o 
  -4  19   5       75.09       23.55     23.69 o 
  -3  19   5      543.18      632.91     40.54 o 
  -2  19   5      938.03     1006.41     80.78 o 
  -1  19   5      662.11      547.79     47.38 o 
   0  19   5     3703.26     4157.54    295.81 o 
   1  19   5     1817.97     1765.81     82.75 o 
   2  19   5     1387.73     1406.18    108.02 o 
   3  19   5     1019.11      997.77     69.23 o 
   4  19   5     2886.05     3018.60    104.46 o 
   5  19   5        1.79      -35.81     38.88 o 
   6  19   5      178.32      134.02     26.48 o 
   7  19   5      389.00      390.75     39.18 o 
   8  19   5      786.27      760.38     46.11 o 
   9  19   5       72.39       26.75     21.04 o 
  10  19   5      214.06      172.25     40.49 o 
  11  19   5       45.11       48.16     19.45 o 
  12  19   5      381.03      367.31     59.55 o 
 -12  20   5       37.14       61.72     30.03 o 
 -11  20   5      169.74      188.46     35.48 o 
 -10  20   5      904.68      901.37     72.82 o 
  -9  20   5      117.75      132.83     31.83 o 
  -8  20   5      279.09      287.14     50.10 o 
  -7  20   5        0.69       37.32     24.53 o 
  -6  20   5      135.72      179.21     37.17 o 
  -5  20   5        4.84       21.80     30.99 o 
  -4  20   5     2061.10     2127.87     81.78 o 
  -3  20   5       71.57      102.89     25.55 o 
  -2  20   5       85.31      -21.49     34.77 o 
  -1  20   5      870.30      908.13     81.43 o 
   0  20   5     1385.52     1461.14    100.25 o 
   1  20   5      217.06      197.70     95.66 o 
   2  20   5     1784.11     1770.36    134.83 o 
   3  20   5      132.10      104.72     40.54 o 
   4  20   5      870.54      750.73     63.11 o 
   5  20   5      296.94      161.44     51.09 o 
   6  20   5     1403.00     1498.81     81.83 o 
   7  20   5       53.03      101.61     20.32 o 
   8  20   5       43.16       38.16     17.79 o 
   9  20   5       77.34       67.90     18.86 o 
  10  20   5      596.54      699.66     56.26 o 
  11  20   5        2.48       47.58     14.04 o 
 -12  21   5      296.96      165.81     45.48 o 
 -11  21   5      167.31      196.27     33.31 o 
 -10  21   5      578.67      538.91     68.20 o 
  -9  21   5       66.27      106.97     23.21 o 
  -8  21   5      399.47      268.68     51.33 o 
  -7  21   5      256.82      214.49     81.61 o 
  -6  21   5      359.33      245.73     65.60 o 
  -5  21   5      281.60      234.06     34.95 o 
  -4  21   5        6.28        0.83     16.56 o 
  -3  21   5      588.30      476.63     56.33 o 
  -2  21   5      884.06      762.42     72.27 o 
  -1  21   5      133.62       92.11     33.06 o 
   0  21   5       88.36       57.91     91.22 o 
   1  21   5      665.80      814.30     78.38 o 
   2  21   5      615.67      694.69     68.59 o 
   3  21   5        0.48       -7.22     84.96 o 
   4  21   5      186.84      220.85     48.26 o 
   5  21   5     2315.03     2256.28    285.97 o 
   6  21   5      100.02       55.80     46.36 o 
   7  21   5      101.63      110.28     26.10 o 
   8  21   5      434.16      479.71     54.19 o 
   9  21   5      519.33      514.21     68.85 o 
  10  21   5       35.24       32.55     19.43 o 
  11  21   5      738.23      835.62     69.50 o 
 -11  22   5      426.52      308.60     77.28 o 
 -10  22   5      113.29      127.66     32.09 o 
  -9  22   5       67.12       94.85     20.63 o 
  -8  22   5       65.90      110.01     25.90 o 
  -7  22   5      790.58      839.58     81.33 o 
  -6  22   5      211.81      208.26     29.92 o 
  -5  22   5      961.77      929.47    100.50 o 
  -4  22   5      241.28      231.39     40.17 o 
  -3  22   5     1705.09     1675.59    104.51 o 
  -2  22   5       72.45       92.01     48.50 o 
  -1  22   5      772.89      765.63     72.04 o 
   0  22   5      500.19      450.13     59.41 o 
   1  22   5       13.09        0.70     43.06 o 
   2  22   5      155.20      100.73     52.58 o 
   3  22   5     1906.60     1923.05    120.61 o 
   4  22   5        7.55       29.19     58.47 o 
   5  22   5      354.96      271.03     59.95 o 
   6  22   5       89.83       69.43     31.18 o 
   7  22   5      104.34      108.98     26.37 o 
   8  22   5       58.21       84.39     26.94 o 
   9  22   5      820.07     1019.88     58.34 o 
  10  22   5      137.74       94.19     18.88 o 
 -10  23   5      367.13      326.30     57.53 o 
  -9  23   5      463.68      527.11    103.23 o 
  -8  23   5       31.84       32.38     20.75 o 
  -7  23   5       25.45       18.96     41.07 o 
  -6  23   5      277.68      206.94     52.08 o 
  -5  23   5      528.18      557.24     88.82 o 
  -4  23   5        8.75      -20.94     43.82 o 
  -3  23   5      268.41      268.36     56.83 o 
  -2  23   5      766.33      712.98     80.00 o 
  -1  23   5      358.32      244.77     58.12 o 
   0  23   5      275.14      261.09     54.55 o 
   1  23   5      976.93     1033.54    153.22 o 
   2  23   5       72.66       19.68     45.89 o 
   3  23   5      113.92      112.88     30.50 o 
   4  23   5     1035.02     1296.55     89.36 o 
   5  23   5      869.11      840.66     88.00 o 
   6  23   5       18.36       70.11     17.36 o 
   7  23   5       93.40       47.74     24.79 o 
   8  23   5      108.96       90.77     27.90 o 
   9  23   5       54.20       25.88     37.64 o 
  10  23   5      146.11       96.25     50.09 o 
 -10  24   5      176.85      202.19     37.36 o 
  -9  24   5        7.67       71.51     22.15 o 
  -8  24   5      170.13      189.86     52.13 o 
  -7  24   5       83.29       83.88     34.47 o 
  -6  24   5       94.92       99.16     29.95 o 
  -5  24   5        1.13      -14.88     44.68 o 
  -4  24   5     1114.16     1260.48    235.99 o 
  -3  24   5      185.06      157.63     30.79 o 
  -2  24   5       48.34       70.73     28.23 o 
  -1  24   5       77.76       94.90     41.91 o 
   0  24   5      455.60      401.28     89.02 o 
   1  24   5       44.01       67.78     34.35 o 
   2  24   5      344.72      299.60    101.81 o 
   3  24   5        2.76      -26.33     39.96 o 
   4  24   5      961.71      837.74    122.10 o 
   5  24   5       41.34       58.24     28.71 o 
   6  24   5      617.06      543.97    100.44 o 
   7  24   5       15.68      -23.93     34.95 o 
   8  24   5       24.98       89.74     37.45 o 
   9  24   5        0.01       -0.90     65.50 o 
  -9  25   5        4.16       66.18     30.09 o 
  -8  25   5      259.91      201.80     43.92 o 
  -7  25   5        2.13       59.95     24.48 o 
  -6  25   5      537.16      527.25     78.78 o 
  -5  25   5        8.76      -17.92     41.57 o 
  -4  25   5       60.16       16.59    101.45 o 
  -3  25   5        0.36       46.04     35.51 o 
  -2  25   5      408.69      459.53     65.12 o 
  -1  25   5       63.87       52.95     54.58 o 
   0  25   5      446.21      615.37     64.13 o 
   1  25   5      251.76      108.65     42.45 o 
   2  25   5      305.76      245.35    139.33 o 
   3  25   5        0.99       16.91     27.05 o 
   4  25   5      554.65      417.11    151.22 o 
   5  25   5      253.56      197.78     53.03 o 
   6  25   5      119.55      121.63     38.45 o 
   7  25   5      133.97       87.56     24.58 o 
   8  25   5      105.65       91.26     23.67 o 
  -8  26   5      111.96       24.30     35.96 o 
  -7  26   5      319.99      352.16     59.30 o 
  -6  26   5        4.74       41.93     27.05 o 
  -5  26   5      211.37      262.96    374.52 o 
  -4  26   5      213.26      250.98     54.76 o 
  -3  26   5      659.58      767.56     71.37 o 
  -2  26   5       88.48       37.57     34.13 o 
  -1  26   5      271.85      269.25    102.21 o 
   0  26   5       21.42      -14.21     75.11 o 
   1  26   5      380.72      373.44     87.30 o 
   2  26   5       44.13       43.02     31.23 o 
   3  26   5     1074.10     1240.23    163.13 o 
   4  26   5      126.31       93.92     37.92 o 
   5  26   5      476.64      533.19     82.05 o 
   6  26   5        3.25       39.37     58.94 o 
   7  26   5      182.90      136.38     49.87 o 
  -6  27   5       12.04        8.05    123.13 o 
  -5  27   5      296.80      240.72     58.26 o 
  -4  27   5       24.83       82.57     49.20 o 
  -3  27   5      111.04       71.90     30.20 o 
  -2  27   5       48.20       95.93     64.93 o 
  -1  27   5       53.62       48.94     28.74 o 
   0  27   5      274.85      258.79     86.46 o 
   1  27   5      218.78      238.51     63.95 o 
   2  27   5        0.08       28.96     32.05 o 
   3  27   5      110.63       41.67     41.27 o 
   4  27   5      399.77      231.72     70.37 o 
   5  27   5      754.32      892.10    114.66 o 
  -4  28   5        3.13       79.75     40.24 o 
  -3  28   5      165.52      114.03     43.01 o 
  -2  28   5       47.21       60.24     54.14 o 
  -1  28   5        1.29       43.61     26.67 o 
   0  28   5        6.97       14.87     55.43 o 
   1  28   5        4.45       48.46     27.03 o 
   2  28   5      464.86      470.16     76.84 o 
   3  28   5      169.66       57.25     80.29 o 
   4  28   5      192.31      180.91     50.29 o 
  -1  29   5        0.36       67.14     19.25 o 
   0  29   5      260.83      311.63     75.66 o 
 -16   0   6        2.03       93.85     58.34 o 
 -14   0   6      728.27      648.09    117.63 o 
 -12   0   6      102.80       51.33     30.27 o 
 -10   0   6     2400.16     2378.67    158.47 o 
  -8   0   6     6966.69     7238.58    114.89 o 
  -6   0   6       44.19       25.74     12.99 o 
  -4   0   6    22862.47    21760.34    165.16 o 
  -2   0   6      477.61      626.39     20.36 o 
   0   0   6    54539.53    58874.21    634.70 o 
   2   0   6    15870.17    15118.36    129.06 o 
   4   0   6    22549.06    22477.64    191.91 o 
   6   0   6     3206.33     3345.19     88.94 o 
   8   0   6     1111.98     1233.56     63.55 o 
  10   0   6     5435.86     5248.83    124.57 o 
  12   0   6        1.65       12.71     15.40 o 
  14   0   6        9.90       44.71     33.57 o 
  16   0   6       13.07       99.64     27.53 o 
 -17   1   6       34.87       60.74     43.66 o 
 -16   1   6      108.55       86.30     44.86 o 
 -15   1   6       21.01       -6.73     72.77 o 
 -14   1   6      199.54      224.63     79.73 o 
 -13   1   6     1230.34     1225.64    192.95 o 
 -12   1   6     3531.95     3565.39     78.41 o 
 -11   1   6     3118.19     2752.08     66.93 o 
 -10   1   6       17.39       21.58     17.11 o 
  -9   1   6     1011.96     1014.07     51.68 o 
  -8   1   6       78.87      125.20     26.33 o 
  -7   1   6     7274.43     8559.50     97.19 o 
  -6   1   6     7342.73     7547.25     85.58 o 
  -5   1   6    14797.39    14508.65    112.60 o 
  -4   1   6      735.96      617.61     21.42 o 
  -3   1   6     2972.66     2828.51     36.00 o 
  -2   1   6    18352.78    17267.89    103.52 o 
  -1   1   6     4675.79     4995.49     48.96 o 
   0   1   6     2029.50     2326.08     28.87 o 
   1   1   6    14773.97    14194.10    110.45 o 
   2   1   6     4327.79     4325.77     42.24 o 
   3   1   6      178.88      188.33      8.70 o 
   4   1   6       74.85       28.78     10.79 o 
   5   1   6     6826.69     7296.64     76.84 o 
   6   1   6     5709.16     5587.38     83.00 o 
   7   1   6     2463.84     2801.39     61.27 o 
   8   1   6     1325.83     1244.63     46.14 o 
   9   1   6      181.13      218.77     32.34 o 
  10   1   6      727.89      723.66     50.94 o 
  11   1   6      622.30      579.12     49.12 o 
  12   1   6      732.88      725.75     40.43 o 
  13   1   6      364.39      271.19     37.94 o 
  14   1   6      171.26      124.35     23.56 o 
  15   1   6        7.55       36.22     17.49 o 
  16   1   6      353.48      283.51     49.82 o 
 -17   2   6      102.33       85.14     44.93 o 
 -16   2   6       11.25       88.41     37.47 o 
 -15   2   6     1322.34     1395.05    134.88 o 
 -14   2   6       63.64       90.46     93.56 o 
 -13   2   6       69.98       84.50     23.38 o 
 -12   2   6       57.52       70.20     18.47 o 
 -11   2   6     3287.69     3017.31     85.73 o 
 -10   2   6       30.51       32.61     13.13 o 
  -9   2   6     3570.76     3112.80     65.62 o 
  -8   2   6      106.32       74.72     15.32 o 
  -7   2   6     7676.85     7392.98     86.32 o 
  -6   2   6       33.73       66.61      9.48 o 
  -5   2   6    16440.81    16118.38    256.56 o 
  -4   2   6      293.47      349.64     13.46 o 
  -3   2   6     2580.29     1964.46     29.06 o 
  -2   2   6     1821.52     1841.32     28.09 o 
  -1   2   6    13150.28    12099.19     75.43 o 
   0   2   6     1545.01     1656.86     28.24 o 
   1   2   6     1301.17     1226.15     34.13 o 
   2   2   6     8153.03     8471.15     79.45 o 
   3   2   6    11252.15    10845.35     88.62 o 
   4   2   6      559.21      572.45     18.82 o 
   5   2   6     1245.48     1093.91     31.37 o 
   6   2   6      476.30      374.46     31.10 o 
   7   2   6     5217.52     5365.70     94.56 o 
   8   2   6       32.06       44.73     24.86 o 
   9   2   6     3148.80     3168.16     77.98 o 
  10   2   6      256.48      248.51     38.99 o 
  11   2   6      723.91      666.54     35.51 o 
  12   2   6      473.49      467.27     42.01 o 
  13   2   6      530.80      561.05     58.73 o 
  14   2   6        3.54       37.89     18.54 o 
  15   2   6      905.53      929.28     56.08 o 
  16   2   6       72.58       49.54     22.51 o 
 -17   3   6       58.75      108.74     37.81 o 
 -16   3   6      444.61      341.11     84.52 o 
 -15   3   6       45.28       64.83     38.98 o 
 -14   3   6       56.55       16.52     85.69 o 
 -13   3   6      352.07      436.74     49.32 o 
 -12   3   6      403.04      391.68     67.08 o 
 -11   3   6      600.23      758.12     61.92 o 
 -10   3   6      549.29      414.34     39.04 o 
  -9   3   6      935.52      982.80     48.28 o 
  -8   3   6     2030.79     2111.32     57.08 o 
  -7   3   6     1091.57     1007.73     32.82 o 
  -6   3   6     2440.86     2001.63     36.35 o 
  -5   3   6    31337.18    33017.20    213.39 o 
  -4   3   6      296.85      386.09     10.62 o 
  -3   3   6    13245.02    13751.56    111.69 o 
  -2   3   6     7293.15     6808.71     66.06 o 
  -1   3   6     1581.13     1426.17     31.11 o 
   0   3   6      610.07      607.93     18.56 o 
   1   3   6    33631.43    34887.07    186.21 o 
   2   3   6     4657.66     4394.41     58.36 o 
   3   3   6     1110.06      981.10     18.40 o 
   4   3   6     3390.55     3327.02     67.22 o 
   5   3   6     2642.07     2442.56     44.05 o 
   6   3   6      464.45      529.20     20.83 o 
   7   3   6      461.33      423.75     30.61 o 
   8   3   6     1542.14     1746.63     50.64 o 
   9   3   6      318.34      275.44     33.10 o 
  10   3   6     1056.22     1108.42     43.69 o 
  11   3   6     1103.95     1250.23     50.58 o 
  12   3   6       78.77      107.81     22.33 o 
  13   3   6        1.00       38.11     23.74 o 
  14   3   6     1798.33     1777.06     66.31 o 
  15   3   6        4.58       50.85     15.91 o 
  16   3   6        9.30       37.63     23.12 o 
 -17   4   6        8.05       59.26     37.66 o 
 -16   4   6       27.35       82.15     39.98 o 
 -15   4   6      101.23      101.10     34.97 o 
 -14   4   6      399.31       38.38     32.22 o 
 -13   4   6       71.75       89.51     45.25 o 
 -12   4   6        6.72       26.65     36.14 o 
 -11   4   6      129.70       99.51     26.58 o 
 -10   4   6     1451.21     1480.21     50.49 o 
  -9   4   6     1949.93     1895.82     39.23 o 
  -8   4   6     9172.82     9681.97    107.07 o 
  -7   4   6     1160.26     1233.04     47.28 o 
  -6   4   6     1703.11     1663.40     43.73 o 
  -5   4   6     1047.38     1033.99     30.35 o 
  -4   4   6    36174.77    37034.82    361.13 o 
  -3   4   6     2063.68     2300.15     35.40 o 
  -2   4   6     4636.86     4687.45     48.25 o 
  -1   4   6     1055.41      925.28     28.69 o 
   0   4   6    25805.54    26001.38    126.98 o 
   1   4   6       21.01        8.77     13.05 o 
   2   4   6     9930.11     9281.59    103.24 o 
   3   4   6    12370.62    13334.12     95.19 o 
   4   4   6     2090.73     2085.99     37.03 o 
   5   4   6      600.25      617.06     21.37 o 
   6   4   6    14907.73    15704.78    105.42 o 
   7   4   6      209.55      218.07     24.18 o 
   8   4   6      204.43      191.48     23.77 o 
   9   4   6      469.25      504.18     45.86 o 
  10   4   6     1179.28     1139.07     47.14 o 
  11   4   6      245.83      354.48     58.82 o 
  12   4   6      508.68      530.06     48.49 o 
  13   4   6       94.63      115.06     21.59 o 
  14   4   6       54.78       76.83     21.56 o 
  15   4   6       96.98      134.45     24.24 o 
  16   4   6      339.02      344.91     64.03 o 
 -17   5   6       14.10       74.54     34.90 o 
 -16   5   6      679.84      781.58    100.39 o 
 -15   5   6      200.11      120.89     45.30 o 
 -14   5   6     1151.00     1205.96     60.10 o 
 -13   5   6      147.93      104.82     22.12 o 
 -12   5   6     2338.51     2400.84     67.41 o 
 -11   5   6      861.94      788.73     46.49 o 
 -10   5   6     4815.78     4722.94     97.56 o 
  -9   5   6     1435.92     1608.83     67.16 o 
  -8   5   6     2207.04     2251.86     51.89 o 
  -7   5   6     1238.93     1108.95     61.02 o 
  -6   5   6    19376.41    20051.41    147.68 o 
  -5   5   6      595.14      518.80     23.76 o 
  -4   5   6     2869.28     3578.50     76.64 o 
  -3   5   6      525.24      370.88     13.31 o 
  -2   5   6     3837.24     3834.36     46.71 o 
  -1   5   6      272.67      199.64     28.86 o 
   0   5   6      909.44      731.33     15.60 o 
   1   5   6     1731.57     1682.01     28.33 o 
   2   5   6     4660.44     4177.37     56.73 o 
   3   5   6      768.88      706.71     25.55 o 
   4   5   6     3773.06     3523.37     54.83 o 
   5   5   6     1789.13     1947.91     38.89 o 
   6   5   6     1505.61     1401.23     42.84 o 
   7   5   6     1691.98     1646.39     54.38 o 
   8   5   6     3990.93     4258.73    101.36 o 
   9   5   6     1415.01     1319.80     56.13 o 
  10   5   6       37.93       46.72     20.06 o 
  11   5   6       20.24       26.57     19.66 o 
  12   5   6      804.32      913.78     52.02 o 
  13   5   6      397.46      413.17     54.17 o 
  14   5   6      803.94      865.39     58.28 o 
  15   5   6      303.26      341.70     59.90 o 
  16   5   6      147.83       71.58     33.78 o 
 -16   6   6       29.49      122.49     40.80 o 
 -15   6   6       87.22      188.68     36.97 o 
 -14   6   6      478.95      345.31    100.37 o 
 -13   6   6       43.34       62.80     15.82 o 
 -12   6   6        9.90       64.75     26.81 o 
 -11   6   6     1262.79     1322.34     52.08 o 
 -10   6   6     1963.62     2064.55     67.52 o 
  -9   6   6      161.51      121.80     19.11 o 
  -8   6   6     4652.26     4834.96     93.85 o 
  -7   6   6    13357.21    14515.42    261.66 o 
  -6   6   6     5235.79     5914.90     81.59 o 
  -5   6   6      666.19      549.18     25.97 o 
  -4   6   6     8609.69     9212.21    105.80 o 
  -3   6   6     8489.40     8965.58     80.26 o 
  -2   6   6      710.34      766.34     19.39 o 
  -1   6   6    21268.25    21998.13    129.38 o 
   0   6   6      147.48      144.56     16.89 o 
   1   6   6       40.16       49.93     23.26 o 
   2   6   6     9402.61     9616.12    115.60 o 
   3   6   6    11975.42    11453.04     94.20 o 
   4   6   6     2641.01     2444.27     44.72 o 
   5   6   6     1686.74     1518.95     32.02 o 
   6   6   6      455.59      436.45     31.95 o 
   7   6   6     6351.09     6253.44     78.96 o 
   8   6   6      399.34      427.89     32.28 o 
   9   6   6     1622.74     1626.83     93.35 o 
  10   6   6        6.85       28.08     13.55 o 
  11   6   6      216.74      161.84     26.85 o 
  12   6   6       61.06       69.59     18.69 o 
  13   6   6     1730.69     1820.39     77.19 o 
  14   6   6      127.51      112.39     26.23 o 
  15   6   6      273.06      227.83     42.31 o 
 -16   7   6       14.92       64.71     35.76 o 
 -15   7   6      334.52      240.17     72.76 o 
 -14   7   6       82.71       62.92     27.51 o 
 -13   7   6      563.57      569.10     49.52 o 
 -12   7   6      308.41      276.87     41.22 o 
 -11   7   6      348.39      365.98     39.58 o 
 -10   7   6       79.24       70.94     18.58 o 
  -9   7   6     6628.16     6806.20    100.62 o 
  -8   7   6     1159.15     1097.89     47.13 o 
  -7   7   6      862.76      680.25     37.94 o 
  -6   7   6     1201.70     1256.91     42.61 o 
  -5   7   6     4114.11     3824.61     77.50 o 
  -4   7   6      180.66      271.71     21.10 o 
  -3   7   6     7309.58     7199.88     66.88 o 
  -2   7   6     6003.98     6368.87     67.25 o 
  -1   7   6     4599.70     4623.33     55.89 o 
   0   7   6     4712.99     5217.41     61.26 o 
   1   7   6    12965.32    12067.29    113.05 o 
   2   7   6     2020.13     2087.35     46.47 o 
   3   7   6     4078.43     4133.23     52.49 o 
   4   7   6      570.03      592.27     25.64 o 
   5   7   6     2113.93     1864.67     36.27 o 
   6   7   6       99.13       71.55     19.23 o 
   7   7   6      596.96      476.79     64.08 o 
   8   7   6      364.55      365.69     37.03 o 
   9   7   6        1.08       30.65     26.92 o 
  10   7   6      188.71      140.95     22.54 o 
  11   7   6      335.54      387.17     57.63 o 
  12   7   6      357.73      342.03     34.07 o 
  13   7   6      358.14      340.46     54.51 o 
  14   7   6      109.82       85.46     21.82 o 
  15   7   6        4.83       20.74     24.47 o 
 -16   8   6      193.80      176.27     59.62 o 
 -15   8   6      272.96      187.94     40.69 o 
 -14   8   6      123.32      130.36     26.14 o 
 -13   8   6       37.38       67.32     25.86 o 
 -12   8   6       95.34       62.74     14.72 o 
 -11   8   6      770.74      697.62     53.17 o 
 -10   8   6     1209.05     1276.90     51.80 o 
  -9   8   6     1592.80     1519.15     83.44 o 
  -8   8   6     2183.84     2109.06     52.03 o 
  -7   8   6     1865.66     1989.74     49.25 o 
  -6   8   6      315.19      411.99     33.28 o 
  -5   8   6     8729.09     9225.00    107.95 o 
  -4   8   6     4765.85     4380.58     73.32 o 
  -3   8   6    10590.29    10351.22    106.10 o 
  -2   8   6     7037.81     7399.57     77.42 o 
  -1   8   6     6201.37     6282.46     67.03 o 
   0   8   6     5918.55     6085.74     70.76 o 
   1   8   6     5633.76     5194.61     72.50 o 
   2   8   6     8599.56     8103.31    105.20 o 
   3   8   6     3633.21     3249.39     78.52 o 
   4   8   6       16.83       26.79     10.09 o 
   5   8   6     2753.38     2574.54     62.34 o 
   6   8   6     8170.87     8272.16     85.87 o 
   7   8   6      234.99      272.69     32.11 o 
   8   8   6        5.69       33.47     25.90 o 
   9   8   6     1081.06      994.65     47.98 o 
  10   8   6     1034.77      971.23     45.89 o 
  11   8   6      133.85      113.44     17.74 o 
  12   8   6     2016.65     1985.92     68.58 o 
  13   8   6      360.82      356.24     42.33 o 
  14   8   6       86.02       70.32     22.53 o 
  15   8   6       21.98       60.56     26.63 o 
 -16   9   6      268.71      226.96     51.84 o 
 -15   9   6      156.38      141.34     22.13 o 
 -14   9   6      169.70      157.18     33.08 o 
 -13   9   6       75.06       70.69     29.70 o 
 -12   9   6     1502.85     1555.26    101.73 o 
 -11   9   6        1.82       12.15     23.04 o 
 -10   9   6     1400.88     1466.40     54.84 o 
  -9   9   6      552.87      504.28     44.21 o 
  -8   9   6     2721.70     2846.27     75.79 o 
  -7   9   6      261.77      261.60     35.86 o 
  -6   9   6     4055.79     4284.12     83.03 o 
  -5   9   6        1.52       -5.00     15.63 o 
  -4   9   6      410.35      401.23     16.71 o 
  -3   9   6        0.60       18.66      8.77 o 
  -2   9   6     5256.28     5149.64     75.03 o 
  -1   9   6      424.35      582.17     21.09 o 
   0   9   6     4042.82     4166.81     74.68 o 
   1   9   6      542.21      543.39     57.03 o 
   2   9   6     3076.21     2798.34     55.90 o 
   3   9   6     2100.45     2142.06     62.25 o 
   4   9   6     1407.51     1317.44     52.73 o 
   5   9   6       11.06      -12.68     12.68 o 
   6   9   6     1097.25      988.80     41.17 o 
   7   9   6      202.15      157.65     24.81 o 
   8   9   6     2694.69     2497.40     96.49 o 
   9   9   6       76.48       71.30     23.86 o 
  10   9   6      100.61       93.65     29.67 o 
  11   9   6      196.48      200.69     26.58 o 
  12   9   6      130.76      165.05     28.67 o 
  13   9   6       25.20       56.72     18.10 o 
  14   9   6      395.60      334.68     59.13 o 
  15   9   6      255.30      186.83     48.02 o 
 -16  10   6       17.17       35.04     89.26 o 
 -15  10   6        3.80       22.19     49.00 o 
 -14  10   6       68.75       69.91     33.13 o 
 -13  10   6      277.94      224.59     38.15 o 
 -12  10   6      210.78      144.58     38.28 o 
 -11  10   6      468.45      391.30     37.19 o 
 -10  10   6      351.26      347.07     45.63 o 
  -9  10   6      243.07      259.23     28.42 o 
  -8  10   6     3249.69     3034.73     69.75 o 
  -7  10   6     6025.32     5999.37     80.62 o 
  -6  10   6      587.71      619.87     38.04 o 
  -5  10   6     1674.12     1467.32     40.13 o 
  -4  10   6    12445.48    12799.18    118.33 o 
  -3  10   6     2091.05     1596.16     41.40 o 
  -2  10   6      642.58      706.29     24.41 o 
  -1  10   6     9791.13     9751.31    100.35 o 
   0  10   6    10231.76    10095.61    138.35 o 
   1  10   6     3727.68     3121.42     61.44 o 
   2  10   6     5134.69     5086.56     85.49 o 
   3  10   6     1759.46     1834.32     48.93 o 
   4  10   6     2246.39     2050.68     61.41 o 
   5  10   6     2447.52     2546.12     56.27 o 
   6  10   6      244.16      169.42     18.79 o 
   7  10   6     2967.14     2988.88     69.25 o 
   8  10   6      319.18      355.04     37.70 o 
   9  10   6     1455.87     1387.50     72.47 o 
  10  10   6      427.88      387.90     33.90 o 
  11  10   6      212.02      226.63     30.61 o 
  12  10   6       69.71       65.32     20.89 o 
  13  10   6      970.57      935.55     65.85 o 
  14  10   6        1.14       29.13     19.85 o 
  15  10   6       82.50       25.40     32.27 o 
 -16  11   6        1.56       23.86     24.57 o 
 -15  11   6      557.52      555.74     71.60 o 
 -14  11   6      106.21      116.08     28.37 o 
 -13  11   6      342.14      246.68     31.04 o 
 -12  11   6        7.08       45.97     22.90 o 
 -11  11   6      263.36      262.59     43.53 o 
 -10  11   6        0.55      -21.28     22.95 o 
  -9  11   6     3425.85     3850.66     99.09 o 
  -8  11   6     2539.76     2479.70     72.93 o 
  -7  11   6       21.17       26.25     14.08 o 
  -6  11   6       40.36       57.42     19.84 o 
  -5  11   6     2475.69     2452.31     47.47 o 
  -4  11   6      287.42      404.99     55.87 o 
  -3  11   6    11516.15    12754.65    150.83 o 
  -2  11   6     1074.99      985.22     36.48 o 
  -1  11   6     3689.69     3604.15     80.37 o 
   0  11   6      120.18       99.92     24.93 o 
   1  11   6    11213.81    11934.94     97.71 o 
   2  11   6     1450.39     1171.72     54.21 o 
   3  11   6      810.24      840.39     45.22 o 
   4  11   6       95.36       69.80     12.22 o 
   5  11   6     2310.68     2180.86     43.34 o 
   6  11   6      588.84      825.67     65.83 o 
   7  11   6     1602.39     1651.37     73.51 o 
   8  11   6       23.26        2.45     17.50 o 
   9  11   6     1492.73     1330.98     54.50 o 
  10  11   6       19.11       19.81     21.26 o 
  11  11   6      265.31      273.31     30.55 o 
  12  11   6       55.02       38.88     37.06 o 
  13  11   6       15.58       17.45     29.98 o 
  14  11   6       16.43       59.71     31.65 o 
  15  11   6      506.31      463.86     75.01 o 
 -15  12   6      152.30      104.92     25.94 o 
 -14  12   6      264.31      270.60     61.40 o 
 -13  12   6        0.34       41.60     33.45 o 
 -12  12   6        2.10       50.46     25.61 o 
 -11  12   6     1488.13     1734.53    105.13 o 
 -10  12   6      311.88      371.75     40.43 o 
  -9  12   6       75.88       75.24     20.30 o 
  -8  12   6      920.58      941.23     51.47 o 
  -7  12   6     1305.26     1372.41     58.40 o 
  -6  12   6      967.27      948.31     38.28 o 
  -5  12   6     2657.29     2728.94     50.94 o 
  -4  12   6     1404.67     1382.15     45.61 o 
  -3  12   6      653.31      591.22     41.66 o 
  -2  12   6     3187.46     3485.30     63.75 o 
  -1  12   6     5302.07     5344.21     97.15 o 
   0  12   6     4045.50     3870.94     86.62 o 
   1  12   6     1232.59     1374.94     63.89 o 
   2  12   6     4840.91     4665.26    103.03 o 
   3  12   6     2407.48     1947.46     76.23 o 
   4  12   6      200.90      187.93     23.35 o 
   5  12   6       55.86       23.19     16.16 o 
   6  12   6     2769.34     2620.53     65.34 o 
   7  12   6     1783.21     1896.43     65.05 o 
   8  12   6      165.94      121.29     22.60 o 
   9  12   6       99.85       71.32     16.68 o 
  10  12   6      575.27      590.74     49.02 o 
  11  12   6        0.50       23.87     18.75 o 
  12  12   6      690.61      642.37     52.89 o 
  13  12   6      404.87      378.01     59.50 o 
  14  12   6      117.63      104.53     28.89 o 
 -15  13   6       61.21       78.56     27.05 o 
 -14  13   6       87.66       60.13     40.32 o 
 -13  13   6        2.32       64.95     21.37 o 
 -12  13   6      352.62      381.40     54.58 o 
 -11  13   6      320.49      248.80     31.80 o 
 -10  13   6      832.15      887.06     77.52 o 
  -9  13   6     1980.04     1994.98     87.61 o 
  -8  13   6      608.90      552.85     28.15 o 
  -7  13   6      199.29      187.69     35.49 o 
  -6  13   6     2435.56     2444.85     70.77 o 
  -5  13   6      878.76      794.13     39.49 o 
  -4  13   6      745.09      853.74     39.21 o 
  -3  13   6      951.35      836.06     37.66 o 
  -2  13   6     7799.44     8281.16     92.30 o 
  -1  13   6     1656.87     1600.29     56.58 o 
   0  13   6     1342.40     1606.23     62.25 o 
   1  13   6     1587.41     1734.67     74.03 o 
   2  13   6     7609.51     7906.34    168.07 o 
   3  13   6        5.41       61.09     18.40 o 
   4  13   6     2025.26     2061.43     64.00 o 
   5  13   6     1764.24     1710.88     73.91 o 
   6  13   6      125.51       90.76     20.52 o 
   7  13   6       36.81       19.29     21.70 o 
   8  13   6     2975.99     3242.56     93.01 o 
   9  13   6        6.98       34.01     17.89 o 
  10  13   6      790.63      698.48     53.86 o 
  11  13   6      517.20      495.01     50.96 o 
  12  13   6      206.39      194.84     26.50 o 
  13  13   6        0.44       39.18     41.24 o 
  14  13   6      930.98     1229.01    131.23 o 
 -15  14   6       10.89       47.02     43.11 o 
 -14  14   6      182.04      125.71     31.79 o 
 -13  14   6      346.82      287.43     58.14 o 
 -12  14   6      290.16      157.96     34.71 o 
 -11  14   6      130.86       99.43     30.98 o 
 -10  14   6     1232.07     1629.03     95.05 o 
  -9  14   6      739.44      791.98    106.28 o 
  -8  14   6     3140.57     3577.19     92.35 o 
  -7  14   6     1549.95     1610.99     54.88 o 
  -6  14   6     1447.31     1279.89     55.19 o 
  -5  14   6        0.37       30.89     13.83 o 
  -4  14   6     5921.09     6180.83     81.25 o 
  -3  14   6        2.02        8.61     21.45 o 
  -2  14   6      817.75      792.73     40.34 o 
  -1  14   6     6924.02     6701.60     99.44 o 
   0  14   6     8947.16     9498.95    226.56 o 
   1  14   6     1473.98     1478.09    165.43 o 
   2  14   6     1125.80     1057.10     53.04 o 
   3  14   6      191.02      192.45     30.40 o 
   4  14   6      392.16      345.80     43.90 o 
   5  14   6     2409.73     2563.59     86.16 o 
   6  14   6     4974.25     5371.57     90.59 o 
   7  14   6       47.88       56.50     17.99 o 
   8  14   6      313.95      326.62     55.24 o 
   9  14   6      990.47     1026.13     65.40 o 
  10  14   6        7.01       41.04     28.92 o 
  11  14   6        3.55       35.20     22.04 o 
  12  14   6      167.07      179.89     24.99 o 
  13  14   6      213.64      144.88     37.57 o 
  14  14   6        2.22       15.22     31.35 o 
 -14  15   6        3.86       27.62     30.90 o 
 -13  15   6      681.13      767.90     81.32 o 
 -12  15   6      139.33      120.99     35.93 o 
 -11  15   6       39.83       81.02     27.42 o 
 -10  15   6     2007.17     2093.34     81.11 o 
  -9  15   6     6290.46     6805.05    199.67 o 
  -8  15   6       74.21       81.26     18.13 o 
  -7  15   6       67.18      101.19     22.71 o 
  -6  15   6        1.15       24.70     27.65 o 
  -5  15   6     2736.12     2786.57     71.63 o 
  -4  15   6     1578.11     1379.11     58.54 o 
  -3  15   6     1418.38     1583.47     56.76 o 
  -2  15   6     1076.33     1116.58     43.18 o 
  -1  15   6     2795.04     2655.54    231.82 o 
   0  15   6      228.39      327.03     55.00 o 
   1  15   6      508.25      568.40     52.57 o 
   2  15   6      753.42      961.56     48.82 o 
   3  15   6      462.42      457.49     43.75 o 
   4  15   6      815.67      780.81     47.54 o 
   5  15   6     4785.56     5005.55    125.69 o 
   6  15   6      793.55      873.73     65.39 o 
   7  15   6     1782.28     1797.51     70.18 o 
   8  15   6      515.60      550.64     42.34 o 
   9  15   6      656.14      689.06     48.36 o 
  10  15   6      240.62      246.20     28.70 o 
  11  15   6      971.23     1042.36     57.14 o 
  12  15   6        0.08      -14.61     37.73 o 
  13  15   6      212.57      174.20     29.45 o 
 -14  16   6      292.85      187.11     36.77 o 
 -13  16   6       45.85       51.19     42.12 o 
 -12  16   6        0.38       19.97     61.70 o 
 -11  16   6     1558.02     1717.89    102.62 o 
 -10  16   6      108.88      163.36     28.90 o 
  -9  16   6      137.11      102.84     27.61 o 
  -8  16   6      232.22      201.95     36.63 o 
  -7  16   6     1882.58     1901.35     75.85 o 
  -6  16   6       14.06       27.38     37.07 o 
  -5  16   6      126.76      110.67     15.67 o 
  -4  16   6      926.74      829.27     38.74 o 
  -3  16   6      280.38      355.10     34.74 o 
  -2  16   6        0.15       54.08     16.96 o 
  -1  16   6     4302.75     4260.53    127.85 o 
   0  16   6      179.94      140.36     26.14 o 
   1  16   6      516.45      580.38     53.75 o 
   2  16   6      674.85      613.69     63.23 o 
   3  16   6     1670.53     1646.90     68.55 o 
   4  16   6        2.95        4.09     59.93 o 
   5  16   6     1357.55     1076.84    194.46 o 
   6  16   6      367.90      324.75     35.00 o 
   7  16   6     2648.32     2724.70     65.98 o 
   8  16   6      339.57      339.37     49.75 o 
   9  16   6      199.72      172.76     26.03 o 
  10  16   6     1195.95     1404.35     70.64 o 
  11  16   6        0.79        9.76     28.70 o 
  12  16   6      296.85      217.15     42.41 o 
  13  16   6      652.21      715.80     73.91 o 
 -14  17   6       12.88       21.07     41.10 o 
 -13  17   6       19.05       71.84     41.16 o 
 -12  17   6     1044.92     1248.16    144.45 o 
 -11  17   6      126.05      100.37     32.33 o 
 -10  17   6        6.77       43.70     26.41 o 
  -9  17   6      619.48      601.99     77.41 o 
  -8  17   6      661.07      716.51    122.77 o 
  -7  17   6        1.30       25.66     30.81 o 
  -6  17   6     4411.52     4817.58     93.08 o 
  -5  17   6      190.01      216.19     26.03 o 
  -4  17   6      968.25     1011.60     55.09 o 
  -3  17   6     4302.23     4231.20     90.48 o 
  -2  17   6     8093.14     8380.34    289.46 o 
  -1  17   6     3803.40     3827.05    118.77 o 
   0  17   6       12.68       47.94     18.99 o 
   1  17   6     1741.57     1984.46    140.74 o 
   2  17   6      270.42      278.06     40.12 o 
   3  17   6       26.10       48.62     34.40 o 
   4  17   6     1759.65     1711.85     82.09 o 
   5  17   6      173.53      110.60     29.82 o 
   6  17   6      152.23      137.25     22.69 o 
   7  17   6      686.23      684.65     42.35 o 
   8  17   6      813.81      856.15     52.09 o 
   9  17   6       36.57       62.16     15.93 o 
  10  17   6      341.14      315.66     41.01 o 
  11  17   6       36.67        7.44     35.59 o 
  12  17   6       98.10       86.66     27.63 o 
  13  17   6       62.19      101.72     24.20 o 
 -13  18   6      136.58      161.80     30.46 o 
 -12  18   6      112.38       78.67     23.59 o 
 -11  18   6        0.16       55.32     52.67 o 
 -10  18   6      855.35     1003.30     97.84 o 
  -9  18   6      250.38      211.63     46.30 o 
  -8  18   6      575.88      621.00     80.13 o 
  -7  18   6      161.71      179.50     53.33 o 
  -6  18   6      677.54      690.16     57.75 o 
  -5  18   6      117.68      112.68     27.25 o 
  -4  18   6     1098.83     1060.63     50.92 o 
  -3  18   6      167.66      120.23     18.73 o 
  -2  18   6       19.57       39.27     30.12 o 
  -1  18   6       13.65       21.53     24.73 o 
   0  18   6     1409.84     1443.56    115.98 o 
   1  18   6     1356.44     1488.73     78.10 o 
   2  18   6      836.87      851.85     66.02 o 
   3  18   6      752.36      746.13    128.89 o 
   4  18   6       91.26       62.59     17.19 o 
   5  18   6      168.14      133.73     30.02 o 
   6  18   6     1105.30     1187.05     79.75 o 
   7  18   6      171.78      158.55     23.60 o 
   8  18   6       16.33      -31.65     35.64 o 
   9  18   6      475.53      389.45     43.66 o 
  10  18   6       32.32       67.24     15.15 o 
  11  18   6        8.15      -14.27     29.73 o 
  12  18   6      316.77      263.03     94.69 o 
 -13  19   6      435.32      431.67     65.36 o 
 -12  19   6       12.76       32.42     35.04 o 
 -11  19   6      143.25       67.44     22.59 o 
 -10  19   6     1242.24     1220.07     77.55 o 
  -9  19   6      483.75      541.99     81.63 o 
  -8  19   6      201.66      130.30     47.55 o 
  -7  19   6        0.17       56.13     43.46 o 
  -6  19   6      187.83      114.68     67.30 o 
  -5  19   6     1013.33     1064.45     69.63 o 
  -4  19   6      270.77      188.76     30.84 o 
  -3  19   6       26.56       25.72     29.97 o 
  -2  19   6     2319.19     2427.96    122.29 o 
  -1  19   6       68.98       16.66     25.79 o 
   0  19   6       79.81       89.62     33.35 o 
   1  19   6     1814.37     1770.55     98.94 o 
   2  19   6      683.86      661.80     59.28 o 
   3  19   6      286.86      270.18     69.16 o 
   4  19   6      406.64      490.66     58.65 o 
   5  19   6     2172.58     2321.70    172.62 o 
   6  19   6      417.92      454.77     50.92 o 
   7  19   6      479.45      486.53     62.98 o 
   8  19   6      318.73      326.57     40.77 o 
   9  19   6      128.95      122.70     19.84 o 
  10  19   6      103.50       90.99     19.57 o 
  11  19   6     1236.49     1319.34    123.42 o 
  12  19   6       92.14       59.32     25.05 o 
 -12  20   6        9.48       85.00     62.96 o 
 -11  20   6      353.98      363.83     61.04 o 
 -10  20   6        0.02       13.92     28.38 o 
  -9  20   6      120.40      103.12     26.04 o 
  -8  20   6       27.63       36.10     21.25 o 
  -7  20   6      706.07      803.52     66.71 o 
  -6  20   6      144.31      125.10     35.63 o 
  -5  20   6      422.11      499.67     86.38 o 
  -4  20   6       90.98       58.66     16.94 o 
  -3  20   6     1285.59     1414.88     66.33 o 
  -2  20   6       94.99      119.05     30.17 o 
  -1  20   6     1176.39     1193.19    152.54 o 
   0  20   6      451.87      537.38     69.52 o 
   1  20   6       17.31      -41.03     52.59 o 
   2  20   6      150.87      217.38    106.25 o 
   3  20   6     2424.69     2768.06     99.92 o 
   4  20   6       11.11       25.37     96.41 o 
   5  20   6      166.83      305.03     82.11 o 
   6  20   6       91.31       71.66     25.96 o 
   7  20   6      220.16      219.28     42.37 o 
   8  20   6       13.38       29.10     20.07 o 
   9  20   6      559.10      561.55     68.50 o 
  10  20   6      961.25     1080.40     68.59 o 
  11  20   6        7.72       91.44     25.22 o 
 -11  21   6       30.52       11.19     70.61 o 
 -10  21   6      165.51      107.06     28.54 o 
  -9  21   6      280.88      265.39     48.60 o 
  -8  21   6      228.46      237.82     49.67 o 
  -7  21   6       57.71       20.07     33.41 o 
  -6  21   6      635.87      556.46     63.42 o 
  -5  21   6      237.15      263.25     34.96 o 
  -4  21   6        5.14       41.06     30.28 o 
  -3  21   6     1581.59     1491.62     77.75 o 
  -2  21   6      815.82      995.77    123.13 o 
  -1  21   6      495.54      501.42     66.06 o 
   0  21   6     2319.69     2315.77    136.47 o 
   1  21   6     1758.74     1950.90    149.26 o 
   2  21   6      370.72      466.18     83.62 o 
   3  21   6       19.33       50.06     21.47 o 
   4  21   6     1944.35     1984.90    175.03 o 
   5  21   6      262.02      270.46     76.23 o 
   6  21   6      239.82      238.65     43.89 o 
   7  21   6      330.40      336.69     53.69 o 
   8  21   6      574.95      609.29     70.38 o 
   9  21   6        6.81       74.41     24.04 o 
  10  21   6      408.38      429.87    103.72 o 
 -11  22   6      155.23      112.02     26.36 o 
 -10  22   6      342.59      345.70     63.92 o 
  -9  22   6      206.09      136.75     37.58 o 
  -8  22   6      361.55      319.46     48.31 o 
  -7  22   6       19.44       48.62     29.20 o 
  -6  22   6        0.62       56.59     44.49 o 
  -5  22   6        1.12       58.90     23.33 o 
  -4  22   6     1376.13     1649.67    307.30 o 
  -3  22   6       18.10       16.65     21.90 o 
  -2  22   6       86.29       33.43     27.26 o 
  -1  22   6       13.57      -29.31     34.02 o 
   0  22   6      959.53      983.10     97.30 o 
   1  22   6      199.62      166.88     44.57 o 
   2  22   6      768.51      780.34     88.70 o 
   3  22   6      103.04      151.35     35.04 o 
   4  22   6      807.72      759.03    107.69 o 
   5  22   6      494.26      341.15     88.74 o 
   6  22   6      460.37      452.42     46.35 o 
   7  22   6      260.34      199.84     39.69 o 
   8  22   6      193.06      162.97     35.01 o 
   9  22   6      162.81      210.09     41.97 o 
  10  22   6      516.28      635.83     72.90 o 
 -10  23   6      240.23      230.11     50.57 o 
  -9  23   6       30.78       22.45     29.22 o 
  -8  23   6       99.07       90.32     32.35 o 
  -7  23   6      169.75      133.71     26.55 o 
  -6  23   6      337.03      265.50     78.04 o 
  -5  23   6      134.47      151.71     47.94 o 
  -4  23   6       60.01       41.27     29.94 o 
  -3  23   6       19.78       49.27     34.00 o 
  -2  23   6      821.36      804.75     59.33 o 
  -1  23   6        4.64      -33.75     33.75 o 
   0  23   6      338.76      263.74     74.79 o 
   1  23   6       34.61       15.73     48.20 o 
   2  23   6      442.24      466.17    112.94 o 
   3  23   6       16.32       11.87     50.14 o 
   4  23   6      360.91      353.11     79.86 o 
   5  23   6      252.87      232.10     76.79 o 
   6  23   6        0.23       -4.53     24.76 o 
   7  23   6      287.17      265.75     46.84 o 
   8  23   6      490.42      633.84     92.58 o 
   9  23   6       76.17       62.27     23.66 o 
  -9  24   6      119.31       88.24     28.40 o 
  -8  24   6       13.38       -7.83     39.63 o 
  -7  24   6      823.89      964.16    114.45 o 
  -6  24   6        1.88       64.27     27.30 o 
  -5  24   6      118.87      106.49     35.37 o 
  -4  24   6      376.98      447.28    100.71 o 
  -3  24   6     1256.37     1245.26    109.50 o 
  -2  24   6       17.47       31.94     46.01 o 
  -1  24   6      304.72      356.11     95.37 o 
   0  24   6      414.10      364.60     69.72 o 
   1  24   6      223.51      221.26     58.93 o 
   2  24   6      115.28       71.27     29.20 o 
   3  24   6     1141.39     1503.33    160.31 o 
   4  24   6       15.80      -38.63     38.63 o 
   5  24   6      209.29      156.59     45.96 o 
   6  24   6       14.41       48.33     30.43 o 
   7  24   6        1.99       49.54     31.50 o 
   8  24   6       16.52       21.62     41.67 o 
  -8  25   6      229.29      182.78     34.79 o 
  -7  25   6      131.15      148.45     38.58 o 
  -6  25   6       42.14       63.89     33.29 o 
  -5  25   6      500.70      511.81    149.84 o 
  -4  25   6       91.73      132.76     34.20 o 
  -3  25   6      160.31      120.34     51.40 o 
  -2  25   6       37.80       47.48     38.80 o 
  -1  25   6      142.28      114.89     43.59 o 
   0  25   6      396.97      238.09     63.88 o 
   1  25   6      716.25      752.34     91.68 o 
   2  25   6        3.41       27.45     29.00 o 
   3  25   6       10.26       71.05     53.95 o 
   4  25   6      181.34      133.03     37.58 o 
   5  25   6      547.31      542.42     84.44 o 
   6  25   6      210.59      169.52     28.93 o 
   7  25   6      197.47      172.58     41.43 o 
  -7  26   6       41.93       51.67     50.49 o 
  -6  26   6       30.66       69.95     25.19 o 
  -5  26   6        3.49      -38.95     43.96 o 
  -4  26   6      136.45       62.14     75.94 o 
  -3  26   6        5.50       53.56     27.02 o 
  -2  26   6        9.14      107.95     51.99 o 
  -1  26   6        1.57       -7.42     55.45 o 
   0  26   6       47.83       54.25     36.10 o 
   1  26   6       57.99       37.81     35.97 o 
   2  26   6      441.15      578.49     92.14 o 
   3  26   6      180.53      124.72     51.24 o 
   4  26   6      112.23      125.64     39.12 o 
   5  26   6        5.92       31.42     32.65 o 
   6  26   6      370.49      238.76     48.76 o 
  -6  27   6      334.38      267.28     77.06 o 
  -5  27   6       16.98       48.49     46.40 o 
  -4  27   6       46.64       89.46     34.78 o 
  -3  27   6       12.20       17.57     77.35 o 
  -2  27   6      423.25      458.44     93.14 o 
  -1  27   6       44.21      -22.66     73.69 o 
   0  27   6      200.42      122.74     54.48 o 
   1  27   6        3.84       71.28     30.33 o 
   2  27   6       88.24       65.31     32.62 o 
   3  27   6       44.16       61.51     21.48 o 
   4  27   6      669.79      776.87    113.63 o 
   5  27   6        0.19        7.47     51.37 o 
  -4  28   6       54.82      139.22     56.94 o 
  -3  28   6      140.32      146.12     49.99 o 
  -2  28   6        1.89        9.63     48.20 o 
  -1  28   6      164.43      268.52    126.33 o 
   0  28   6       26.54       38.31     31.59 o 
   1  28   6      174.04       95.62     59.16 o 
   2  28   6       59.88      134.17     35.57 o 
   3  28   6      442.20      476.81    102.02 o 
 -17   0   7      701.61      716.47    125.76 o 
 -15   0   7      823.90     1072.65    132.33 o 
 -13   0   7     2130.09     1921.67    130.06 o 
 -11   0   7      692.04      654.60    121.35 o 
  -9   0   7      499.95      564.34     46.81 o 
  -7   0   7     4313.40     4506.40    112.78 o 
  -5   0   7     6526.45     6486.78     89.30 o 
  -3   0   7      328.10      272.12     18.23 o 
  -1   0   7    12871.33    12548.03    175.07 o 
   1   0   7     7894.26     7499.15    204.11 o 
   3   0   7    35574.69    35417.73    433.00 o 
   5   0   7       13.16       49.45     16.63 o 
   7   0   7     4661.81     3813.34    303.97 o 
   9   0   7    14225.41    14112.89    257.66 o 
  11   0   7     1901.44     1991.42     80.37 o 
  13   0   7      551.36      487.21     56.05 o 
  15   0   7      942.28     1064.04    134.64 o 
 -17   1   7       23.97       -0.14     82.55 o 
 -16   1   7      457.83      440.17     71.68 o 
 -15   1   7      292.07      253.92     62.43 o 
 -14   1   7        1.22       64.94     34.51 o 
 -13   1   7       73.16       -6.68     43.57 o 
 -12   1   7      987.45      996.24    148.65 o 
 -11   1   7     1071.94      941.49     51.73 o 
 -10   1   7      894.55      896.44     48.11 o 
  -9   1   7      258.36      317.39     35.19 o 
  -8   1   7     1187.68     1103.59     48.30 o 
  -7   1   7     4569.21     4466.67     79.04 o 
  -6   1   7     6527.47     6194.07     66.79 o 
  -5   1   7    14986.84    15948.47     99.69 o 
  -4   1   7     1315.12     1523.92     28.13 o 
  -3   1   7    16410.04    16736.67     95.75 o 
  -2   1   7      108.53       83.42      8.01 o 
  -1   1   7      156.22      192.80      9.96 o 
   0   1   7       36.99       -1.37     12.10 o 
   1   1   7    40632.02    41009.59    364.97 o 
   2   1   7     1067.36      992.77     23.96 o 
   3   1   7     1661.40     1983.42     35.80 o 
   4   1   7     4573.63     4383.40     58.96 o 
   5   1   7     1478.71     1418.43     34.52 o 
   6   1   7     1818.07     1722.15     42.64 o 
   7   1   7     3817.23     3755.86    112.82 o 
   8   1   7     5081.73     4809.84     73.14 o 
   9   1   7     1070.67     1099.29     48.70 o 
  10   1   7      621.61      581.79     41.51 o 
  11   1   7      202.55      180.63     27.64 o 
  12   1   7      215.65      211.56     30.30 o 
  13   1   7      457.06      513.48     40.62 o 
  14   1   7      458.20      413.40     42.96 o 
  15   1   7        0.47       28.37     29.38 o 
 -17   2   7        1.83       -7.28     79.49 o 
 -16   2   7       78.90      192.56     52.45 o 
 -15   2   7      112.22       44.99     60.17 o 
 -14   2   7      943.38     1010.47     95.88 o 
 -13   2   7       12.07       41.06     32.19 o 
 -12   2   7      159.52      214.02     35.92 o 
 -11   2   7       80.92       55.79     31.03 o 
 -10   2   7     4503.21     4635.66     93.20 o 
  -9   2   7        0.05       25.00     15.62 o 
  -8   2   7     5299.43     5583.33    107.58 o 
  -7   2   7      224.32      263.67     19.69 o 
  -6   2   7     1529.48     1727.51     30.56 o 
  -5   2   7      324.27      340.32      9.78 o 
  -4   2   7    24201.45    25251.77    135.05 o 
  -3   2   7      711.39      909.63     22.69 o 
  -2   2   7     9419.08     9661.64     91.70 o 
  -1   2   7      924.62      771.75     17.49 o 
   0   2   7    20478.32    20709.10    140.65 o 
   1   2   7      444.59      431.02     32.72 o 
   2   2   7    35922.55    37032.86    237.46 o 
   3   2   7     5205.60     5578.36     68.49 o 
   4   2   7     3992.65     3598.38     57.59 o 
   5   2   7      529.92      391.67     24.27 o 
   6   2   7     4056.09     4054.68     66.89 o 
   7   2   7      236.68      236.39     32.25 o 
   8   2   7     2403.04     2237.19     71.33 o 
   9   2   7      512.84      501.32     46.55 o 
  10   2   7     1520.90     1479.91     61.21 o 
  11   2   7     1957.45     1912.29     55.79 o 
  12   2   7       71.11       83.19     18.49 o 
  13   2   7      180.64      186.76     27.49 o 
  14   2   7       10.22       52.15     20.55 o 
  15   2   7       11.78       40.04     37.63 o 
 -17   3   7        3.96       77.76     43.11 o 
 -16   3   7      550.31      478.43    101.59 o 
 -15   3   7        2.50       88.39     35.10 o 
 -14   3   7       47.48       62.87     28.01 o 
 -13   3   7       44.85       56.27     47.68 o 
 -12   3   7      522.00      617.80     52.85 o 
 -11   3   7      292.70      290.91     39.86 o 
 -10   3   7      255.32      245.54     32.10 o 
  -9   3   7      136.32      204.47     22.80 o 
  -8   3   7      947.97      898.80     31.51 o 
  -7   3   7      383.33      545.65     21.92 o 
  -6   3   7     3764.26     3725.88     77.08 o 
  -5   3   7     4832.14     5841.32     54.13 o 
  -4   3   7      537.49      423.19     11.04 o 
  -3   3   7      406.33      328.20     14.09 o 
  -2   3   7        7.48       57.53      9.74 o 
  -1   3   7        0.60       -3.70      8.71 o 
   0   3   7     6305.32     6086.36     65.18 o 
   1   3   7     2889.53     2815.83     55.62 o 
   2   3   7     2777.08     2254.71     57.50 o 
   3   3   7     4372.77     4714.94     59.38 o 
   4   3   7     4062.16     4007.19     51.09 o 
   5   3   7      519.03      449.64     23.39 o 
   6   3   7      226.80      298.49     28.42 o 
   7   3   7      597.60      527.30     35.72 o 
   8   3   7     7495.92     8006.03    120.87 o 
   9   3   7      323.48      261.77     31.42 o 
  10   3   7      466.13      401.31     48.18 o 
  11   3   7      117.76      114.48     16.48 o 
  12   3   7      949.79      952.39     54.42 o 
  13   3   7      196.27      179.98     28.51 o 
  14   3   7      699.44      665.71     67.91 o 
  15   3   7      196.68      134.94     36.99 o 
 -16   4   7       13.80       75.36     32.96 o 
 -15   4   7      190.20      147.62     34.78 o 
 -14   4   7       10.48       11.02     49.84 o 
 -13   4   7       24.32       53.16     23.50 o 
 -12   4   7      221.67      246.06     30.49 o 
 -11   4   7     3954.26     3925.52     71.78 o 
 -10   4   7        1.50       51.50     18.70 o 
  -9   4   7     4501.94     4124.70     87.22 o 
  -8   4   7     2570.71     2643.85     61.81 o 
  -7   4   7     5443.73     5505.38     98.42 o 
  -6   4   7     1573.10     1468.85     79.92 o 
  -5   4   7     3275.61     3623.20     91.11 o 
  -4   4   7     1536.87     1313.40     37.16 o 
  -3   4   7      716.72      627.56     19.50 o 
  -2   4   7      476.34      551.03     15.95 o 
  -1   4   7     4258.10     3969.70     44.80 o 
   0   4   7       28.78       80.26     10.43 o 
   1   4   7      175.66       84.45      6.05 o 
   2   4   7    20178.50    21799.78    151.06 o 
   4   4   7     2113.61     1877.16     35.39 o 
   5   4   7       92.59       73.53     17.35 o 
   6   4   7      464.81      653.66     30.86 o 
   7   4   7     7859.51     8071.86     95.40 o 
   8   4   7      171.81      199.60     39.26 o 
   9   4   7     6233.28     6249.13     93.04 o 
  10   4   7     1501.86     1648.52     68.72 o 
  11   4   7      186.51      153.15     22.90 o 
  12   4   7      192.54      142.68     31.23 o 
  13   4   7      494.49      566.38     51.39 o 
  14   4   7        0.00       39.34     19.62 o 
  15   4   7      317.09      270.58     74.47 o 
 -16   5   7       51.16       -7.05     66.00 o 
 -15   5   7      200.98      198.78     39.35 o 
 -14   5   7        0.62       -4.80     23.31 o 
 -13   5   7       11.45       21.62     17.77 o 
 -12   5   7      320.36      368.61     57.49 o 
 -11   5   7      981.25     1074.74     49.37 o 
 -10   5   7      385.15      266.91     31.38 o 
  -9   5   7     1891.24     2027.40     90.77 o 
  -8   5   7     1254.62     1189.90     46.90 o 
  -7   5   7     1993.88     1762.32     52.56 o 
  -6   5   7     1003.45     1023.95     40.41 o 
  -5   5   7    13618.59    13553.25    148.92 o 
  -4   5   7     1477.87     1453.13     35.57 o 
  -3   5   7    18406.21    18789.82    120.47 o 
  -2   5   7     5107.48     5178.60     55.74 o 
  -1   5   7      831.85      753.45     19.60 o 
   0   5   7      225.46      293.90     12.55 o 
   1   5   7    17000.58    16865.22    131.79 o 
   2   5   7      398.51      387.27     23.81 o 
   3   5   7    15106.60    15785.76    103.51 o 
   4   5   7    10359.60    10621.76     69.74 o 
   5   5   7     2649.11     2629.89     48.83 o 
   6   5   7      674.28      677.90     30.52 o 
   7   5   7      870.92      920.04     43.38 o 
   8   5   7      289.07      219.66     31.32 o 
   9   5   7      689.33      800.03     67.72 o 
  10   5   7       78.22       54.24     19.59 o 
  11   5   7      140.09      117.62     18.86 o 
  12   5   7       63.54       28.38     18.93 o 
  13   5   7      109.37       81.59     25.75 o 
  14   5   7       78.99       70.82     23.95 o 
  15   5   7       74.21       89.28     31.23 o 
 -16   6   7      273.57      246.94     57.08 o 
 -15   6   7      115.13      110.45     32.10 o 
 -14   6   7        3.27      -28.10     28.10 o 
 -13   6   7       18.25       15.97     25.81 o 
 -12   6   7      100.56       78.75     33.33 o 
 -11   6   7     1114.82     1074.42     45.48 o 
 -10   6   7      592.89      547.02     33.48 o 
  -9   6   7     3285.00     3407.58    104.02 o 
  -8   6   7     3470.01     3271.76     83.83 o 
  -7   6   7     1768.94     1886.83     56.60 o 
  -6   6   7      336.34      494.16     36.91 o 
  -5   6   7      728.39      666.37     33.72 o 
  -4   6   7    19438.32    19653.53    143.05 o 
  -3   6   7     1214.67     1376.16     24.59 o 
  -2   6   7     4818.65     5375.17     70.57 o 
  -1   6   7      931.93      845.69     32.11 o 
   0   6   7    10104.97    10391.64     78.48 o 
   1   6   7      223.03      229.70     12.35 o 
   2   6   7    12378.59    12741.71    127.62 o 
   3   6   7     9812.51     9831.61     85.15 o 
   4   6   7     1204.02     1191.52     36.74 o 
   5   6   7     3452.94     3376.18     60.78 o 
   6   6   7     2772.27     2537.06     47.15 o 
   7   6   7     1725.59     1877.53     51.23 o 
   8   6   7      114.88      191.01     25.03 o 
   9   6   7     1246.50     1266.07     48.07 o 
  10   6   7     1271.50     1255.62     51.85 o 
  11   6   7      301.94      373.26     40.54 o 
  12   6   7      663.65      661.87     45.72 o 
  13   6   7       41.89       94.71    191.65 o 
  14   6   7      114.50       90.97     23.37 o 
  15   6   7       38.75       34.99     25.35 o 
 -16   7   7      250.44      233.28    118.33 o 
 -15   7   7      136.53      139.37     43.85 o 
 -14   7   7      122.59      111.16     28.98 o 
 -13   7   7      692.91      638.71     69.51 o 
 -12   7   7     2178.75     2384.71     70.99 o 
 -11   7   7      196.06      146.69     22.02 o 
 -10   7   7     2714.06     2831.24     74.37 o 
  -9   7   7     1522.59     1470.52     67.78 o 
  -8   7   7       24.69       67.21     23.80 o 
  -7   7   7       34.44       91.21     27.24 o 
  -6   7   7     6923.98     8140.45     94.42 o 
  -5   7   7       25.57      -19.68     19.68 o 
  -4   7   7     2928.43     3000.78     59.14 o 
  -3   7   7     2278.34     2443.01     42.45 o 
  -2   7   7     5773.38     5289.20     84.69 o 
  -1   7   7     3391.77     3018.00     55.02 o 
   0   7   7      129.78       98.91     10.67 o 
   1   7   7      124.56       79.25     23.00 o 
   2   7   7    16586.73    17828.62    138.91 o 
   3   7   7       38.79       46.43     21.81 o 
   4   7   7     8543.51     7460.49     78.94 o 
   5   7   7     4712.18     4919.61     77.32 o 
   6   7   7     2969.55     3187.91     59.46 o 
   7   7   7      125.50      149.52     24.78 o 
   8   7   7     8350.68     8671.90    119.95 o 
   9   7   7       61.86       55.34     16.37 o 
  10   7   7      120.11       86.08     18.56 o 
  11   7   7       79.82       82.85     20.17 o 
  12   7   7      404.67      464.12     43.66 o 
  13   7   7      137.27       91.64     28.15 o 
  14   7   7      462.91      504.69     64.71 o 
  15   7   7       86.62       63.58     26.08 o 
 -16   8   7       10.12       76.78     38.60 o 
 -15   8   7       33.25       61.35     45.84 o 
 -14   8   7       56.24      130.11     31.90 o 
 -13   8   7      185.44      178.29     45.04 o 
 -12   8   7      106.78      119.23     32.61 o 
 -11   8   7     2224.99     2220.84     63.25 o 
 -10   8   7       46.99       36.65     16.13 o 
  -9   8   7      136.43      156.78     28.04 o 
  -8   8   7     1089.99     1112.16     56.07 o 
  -7   8   7     1905.20     1949.69     48.04 o 
  -6   8   7        3.58       -1.42     31.58 o 
  -5   8   7     2596.80     2626.18     62.53 o 
  -4   8   7     5877.63     5511.34    106.07 o 
  -3   8   7       33.80       30.95     12.39 o 
  -2   8   7     8672.84     7689.46     88.06 o 
  -1   8   7      853.05      817.83     28.79 o 
   0   8   7    11588.74    12659.40     79.75 o 
   1   8   7       55.25       67.09     17.09 o 
   2   8   7     3414.50     3487.53     66.58 o 
   3   8   7      678.99      688.60     39.61 o 
   4   8   7      929.65     1145.04     49.17 o 
   5   8   7     3654.35     3496.27     63.12 o 
   6   8   7      729.06      775.97     42.71 o 
   7   8   7     1328.38     1301.15     53.55 o 
   8   8   7      292.04      240.47     50.43 o 
   9   8   7     2271.48     2532.41     76.32 o 
  10   8   7      316.07      302.00     24.56 o 
  11   8   7        5.10       37.06     18.48 o 
  12   8   7       21.48       -6.08     17.93 o 
  13   8   7      763.73      760.68     64.67 o 
  14   8   7        3.99       41.61     21.55 o 
  15   8   7      194.96       95.61     26.76 o 
 -16   9   7       11.68       79.28     37.10 o 
 -15   9   7      271.71      208.76     43.12 o 
 -14   9   7      111.33      109.18     25.22 o 
 -13   9   7      292.90      242.44     42.30 o 
 -12   9   7      498.94      451.99     52.14 o 
 -11   9   7      925.37     1030.08     60.19 o 
 -10   9   7      212.07      203.92     25.62 o 
  -9   9   7     4620.25     4678.18     82.70 o 
  -8   9   7     4572.10     4583.98     97.26 o 
  -7   9   7       47.92       23.53     14.44 o 
  -6   9   7      219.61      282.97     34.46 o 
  -5   9   7     5962.52     6335.52    118.95 o 
  -4   9   7      417.60      459.16     23.48 o 
  -3   9   7    17906.76    18076.10    136.87 o 
  -2   9   7      151.92      254.13     24.37 o 
  -1   9   7     2077.28     2562.94     57.58 o 
   0   9   7      759.22      692.87     23.55 o 
   1   9   7    13253.19    13751.25    109.05 o 
   2   9   7     1135.99     1226.87     49.34 o 
   3   9   7      739.61      761.94     50.53 o 
   4   9   7      967.52     1024.02     44.13 o 
   5   9   7     7233.67     7532.53     79.80 o 
   6   9   7       35.15       62.18     13.51 o 
   7   9   7     3240.78     3053.06     86.87 o 
   8   9   7        3.25       29.69     15.54 o 
   9   9   7      927.18      989.56     45.88 o 
  10   9   7      416.60      387.73     38.95 o 
  11   9   7      993.78     1053.06     61.43 o 
  12   9   7      215.87      305.51     59.12 o 
  13   9   7        2.97       47.94     25.68 o 
  14   9   7       64.96       75.65     26.74 o 
  15   9   7      179.91      135.06     26.37 o 
 -16  10   7      135.10      146.72     41.66 o 
 -15  10   7      106.84      121.64     30.22 o 
 -14  10   7      253.55      164.68     37.70 o 
 -13  10   7       20.44       29.48     28.69 o 
 -12  10   7      353.37      330.70     43.59 o 
 -11  10   7      144.06       68.00     40.28 o 
 -10  10   7     1543.84     1585.56     64.59 o 
  -9  10   7     1230.22     1283.13     53.91 o 
  -8  10   7     1881.48     1857.31     63.19 o 
  -7  10   7       15.99       68.17     16.26 o 
  -6  10   7       70.50       66.12     22.91 o 
  -5  10   7     1557.23     1393.79     44.31 o 
  -4  10   7     4271.66     4092.01     66.70 o 
  -3  10   7      361.23      326.54     23.43 o 
  -2  10   7     1202.57     1032.58     36.15 o 
  -1  10   7     9717.84     9222.46    116.32 o 
   0  10   7     4259.21     4017.01     89.93 o 
   1  10   7     2782.16     2822.34     56.76 o 
   2  10   7      757.94      770.02     42.86 o 
   3  10   7     6051.69     5783.45    117.49 o 
   4  10   7      873.69      712.50     44.35 o 
   5  10   7       47.56       19.43     14.54 o 
   6  10   7     2962.76     3172.18     60.66 o 
   7  10   7     2163.64     2282.11     71.05 o 
   8  10   7        0.47       13.34     22.43 o 
   9  10   7      618.65      618.84     46.76 o 
  10  10   7     1115.11     1218.73     68.66 o 
  11  10   7      293.30      321.95     38.63 o 
  12  10   7      519.18      550.93     47.97 o 
  13  10   7      673.46      811.77     58.41 o 
  14  10   7       52.58       95.50     24.34 o 
 -15  11   7       16.11       70.34     41.97 o 
 -14  11   7       19.58       60.64     21.54 o 
 -13  11   7      282.60      203.09     41.32 o 
 -12  11   7     1566.63     1621.36     75.82 o 
 -11  11   7       32.74       86.61     42.25 o 
 -10  11   7      554.07      649.79     45.82 o 
  -9  11   7       77.80       72.13     16.27 o 
  -8  11   7       46.35       98.32     21.79 o 
  -7  11   7      268.24      225.58     29.50 o 
  -6  11   7     1339.14     1438.52     57.92 o 
  -5  11   7      609.23      730.02     60.94 o 
  -4  11   7     1218.67     1301.57     52.78 o 
  -3  11   7      232.93      350.89     27.09 o 
  -2  11   7    12048.73    12339.92    168.46 o 
  -1  11   7       54.64       77.80     14.43 o 
   0  11   7     1090.95     1018.12     54.13 o 
   1  11   7      318.75      408.85     35.59 o 
   2  11   7     2481.05     2466.13     56.73 o 
   3  11   7      396.64      308.39     33.85 o 
   4  11   7     9566.33    10133.25    133.83 o 
   5  11   7      374.33      364.11     24.99 o 
   6  11   7      228.65      226.52     25.75 o 
   7  11   7        7.94       50.34     20.59 o 
   8  11   7     5504.92     5555.74    131.06 o 
   9  11   7        6.04       16.22     25.04 o 
  10  11   7      157.75      148.57     28.78 o 
  11  11   7      121.32      113.56     22.10 o 
  12  11   7      600.74      650.10     51.27 o 
  13  11   7      350.95      270.56     41.94 o 
  14  11   7      776.79      985.47     82.75 o 
 -15  12   7        4.25       48.06     26.72 o 
 -14  12   7       41.71       64.90     31.63 o 
 -13  12   7       54.54       81.37     26.51 o 
 -12  12   7        2.86       16.33     26.32 o 
 -11  12   7     1053.30     1165.08    106.47 o 
 -10  12   7     1457.89     1324.96     71.07 o 
  -9  12   7       21.82       28.04     29.18 o 
  -8  12   7      524.33      535.87     30.85 o 
  -7  12   7      819.99      938.99     61.57 o 
  -6  12   7     1129.61     1160.32     58.58 o 
  -5  12   7      386.55      416.18     29.32 o 
  -4  12   7     6874.96     6736.20    124.69 o 
  -3  12   7      168.30      151.58     21.09 o 
  -2  12   7     6190.96     5687.05    102.76 o 
  -1  12   7     3185.51     3246.48     61.13 o 
   0  12   7     7678.31     7816.71    114.59 o 
   1  12   7      273.58      195.51     29.48 o 
   2  12   7     5834.45     5780.60     86.59 o 
   3  12   7     1854.36     1863.38     82.42 o 
   4  12   7       50.18       53.78     16.40 o 
   5  12   7     1131.26     1123.37     59.07 o 
   6  12   7     4032.59     3991.92    131.09 o 
   7  12   7       62.83       53.98     13.84 o 
   8  12   7       78.80       54.62     19.89 o 
   9  12   7      610.70      595.12     42.94 o 
  10  12   7      253.58      244.49     28.93 o 
  11  12   7      408.44      336.39     50.70 o 
  12  12   7        0.66       21.33     18.48 o 
  13  12   7      320.87      355.80     76.28 o 
  14  12   7      120.55      117.44     32.62 o 
 -15  13   7       98.40       93.97     24.38 o 
 -14  13   7       12.73       67.60     31.88 o 
 -13  13   7      272.20      278.72     62.17 o 
 -12  13   7       19.27       67.83     37.41 o 
 -11  13   7        1.84       40.19     28.18 o 
 -10  13   7      250.85      200.78     37.90 o 
  -9  13   7     2679.16     2770.50     66.23 o 
  -8  13   7      753.72      743.33     40.74 o 
  -7  13   7       39.42       61.22     17.44 o 
  -6  13   7        1.73       44.71     13.44 o 
  -5  13   7     1128.56     1181.13     43.53 o 
  -4  13   7      151.34      137.15     16.35 o 
  -3  13   7     8189.88     8388.25     91.59 o 
  -2  13   7      129.08      149.87     21.37 o 
  -1  13   7     2152.42     2393.09     48.84 o 
   0  13   7        8.70       31.53     18.18 o 
   1  13   7     4506.48     4690.61     91.25 o 
   2  13   7      540.65      474.52     35.28 o 
   3  13   7     2850.04     2630.71     95.45 o 
   4  13   7      183.59      215.55     34.22 o 
   5  13   7     7110.23     7418.61    103.32 o 
   6  13   7     1491.70     1550.45     51.63 o 
   7  13   7     1665.18     1696.68     76.01 o 
   8  13   7      270.17      256.62     42.76 o 
   9  13   7      116.91      107.26     27.24 o 
  10  13   7       22.02       38.70     16.06 o 
  11  13   7      852.59      954.31     84.84 o 
  12  13   7      238.16      173.00     29.04 o 
  13  13   7      130.03      100.67     21.74 o 
  14  13   7       18.59       57.22     22.52 o 
 -14  14   7      371.43      433.00     63.92 o 
 -13  14   7       22.45      -33.26     33.49 o 
 -12  14   7      135.66       38.41     43.69 o 
 -11  14   7     1618.86     1729.12     87.59 o 
 -10  14   7      631.89      717.73     68.40 o 
  -9  14   7       50.07       70.67     22.42 o 
  -8  14   7        9.14       34.07     19.21 o 
  -7  14   7       72.36       61.85     15.00 o 
  -6  14   7        0.28       42.54     14.78 o 
  -5  14   7     2882.58     2770.86     82.33 o 
  -4  14   7      215.20      219.56     29.12 o 
  -3  14   7      375.48      364.45     36.79 o 
  -2  14   7        4.49       24.61     16.07 o 
  -1  14   7     2895.08     2923.52     72.09 o 
   0  14   7       84.63      112.68     22.38 o 
   1  14   7      700.86      857.04     68.17 o 
   2  14   7      346.85      326.78     33.78 o 
   3  14   7     2182.62     2204.53    123.63 o 
   4  14   7       55.94       39.84     18.39 o 
   5  14   7     1470.48     1326.68     95.07 o 
   6  14   7      199.17      158.84     22.06 o 
   7  14   7     4475.86     4846.77    128.57 o 
   8  14   7      499.81      563.02     41.17 o 
   9  14   7      490.85      467.01     46.73 o 
  10  14   7      251.58      224.06     27.70 o 
  11  14   7       16.76        3.03     32.38 o 
  12  14   7      517.34      447.00     72.55 o 
  13  14   7      751.66      718.72     70.34 o 
 -14  15   7        4.08      104.50     26.15 o 
 -13  15   7      159.28      160.33     45.56 o 
 -12  15   7      732.20      787.38     71.75 o 
 -11  15   7      108.52       65.65     25.02 o 
 -10  15   7      836.67      903.41     71.43 o 
  -9  15   7       16.06       68.74     25.88 o 
  -8  15   7      908.64      875.46     63.67 o 
  -7  15   7       72.44       49.72     19.73 o 
  -6  15   7     3956.73     3871.88    134.33 o 
  -5  15   7      477.15      433.97     42.90 o 
  -4  15   7      208.89      209.53     24.22 o 
  -3  15   7     3922.07     4089.26     95.36 o 
  -2  15   7     5155.24     5359.53     74.16 o 
  -1  15   7      279.29      243.64     35.62 o 
   0  15   7      256.90      216.08     44.63 o 
   1  15   7      568.32      604.71     43.92 o 
   2  15   7     3915.46     3958.76     96.83 o 
   3  15   7     5759.26     5902.90    101.23 o 
   4  15   7     1810.67     2069.89     71.55 o 
   5  15   7      456.47      437.49     39.09 o 
   6  15   7       54.76       63.37     14.75 o 
   7  15   7       11.79        0.55     22.55 o 
   8  15   7      362.62      426.16     36.45 o 
   9  15   7       11.42       -2.12     19.31 o 
  10  15   7      787.67      775.58     76.13 o 
  11  15   7       66.20       73.74     42.78 o 
  12  15   7       63.65       46.12     23.27 o 
  13  15   7        6.47       -9.21     27.20 o 
 -14  16   7        8.39       68.57     28.75 o 
 -13  16   7      441.20      499.90     63.83 o 
 -12  16   7      202.56      166.05     47.94 o 
 -11  16   7      500.07      587.64     73.46 o 
 -10  16   7      954.16     1002.20    103.86 o 
  -9  16   7      367.09      327.75     66.04 o 
  -8  16   7      343.96      267.89     50.55 o 
  -7  16   7     2510.33     2542.96     66.43 o 
  -6  16   7      536.13      519.53     60.42 o 
  -5  16   7       50.93       49.96     25.36 o 
  -4  16   7     3087.65     3084.12     67.82 o 
  -3  16   7     1362.83     1317.28     56.75 o 
  -2  16   7      201.11      236.38     32.12 o 
  -1  16   7      139.81       76.94     25.21 o 
   0  16   7     1366.76     1267.51     79.35 o 
   1  16   7        3.76       -5.87     44.64 o 
   2  16   7     4478.22     4697.83    110.96 o 
   3  16   7      517.76      561.70     33.28 o 
   4  16   7        0.67       29.90     19.29 o 
   5  16   7      735.30      525.85     54.82 o 
   6  16   7     3298.92     3489.28     94.28 o 
   7  16   7      340.75      364.64     38.76 o 
   8  16   7      117.72       95.93     17.65 o 
   9  16   7     1089.01     1178.52     65.23 o 
  10  16   7       72.32       45.95     34.91 o 
  11  16   7       31.52       53.25     21.60 o 
  12  16   7      269.68      303.46     65.07 o 
  13  16   7        8.50      -20.19     28.47 o 
 -13  17   7      598.15      549.25     69.59 o 
 -12  17   7       52.78       29.86     28.20 o 
 -11  17   7        3.62      -19.94     37.13 o 
 -10  17   7      647.13      523.93     63.36 o 
  -9  17   7     2011.68     2108.88    106.44 o 
  -8  17   7        0.34       62.15     20.89 o 
  -7  17   7        3.99       11.03     38.03 o 
  -6  17   7        4.35      -15.39     31.37 o 
  -5  17   7     2095.44     2085.99     82.42 o 
  -4  17   7      722.78      740.19     28.19 o 
  -3  17   7      233.54      242.98     28.52 o 
  -2  17   7     1232.75     1234.13     54.61 o 
  -1  17   7      381.64      280.83     57.04 o 
   0  17   7        4.31       38.08     22.17 o 
   1  17   7      538.69      506.23     46.03 o 
   2  17   7      472.24      426.43     34.76 o 
   3  17   7      404.13      265.29     47.50 o 
   4  17   7     1171.43     1300.04     78.55 o 
   5  17   7     1066.52     1099.97     96.78 o 
   6  17   7     1443.67     1577.46    101.05 o 
   7  17   7      248.74      324.48     35.70 o 
   8  17   7      239.96      222.75     32.90 o 
   9  17   7       37.35       50.77     24.11 o 
  10  17   7        7.97       -3.22     39.16 o 
  11  17   7      749.72      754.19     75.79 o 
  12  17   7      147.78      146.80     28.14 o 
 -13  18   7       50.58       76.17     25.89 o 
 -12  18   7       58.77       68.37     43.44 o 
 -11  18   7      894.61     1049.09    104.92 o 
 -10  18   7       32.47       66.86     40.70 o 
  -9  18   7        0.60       11.05     30.74 o 
  -8  18   7      813.93      706.11     68.24 o 
  -7  18   7      916.02      998.96    108.13 o 
  -6  18   7      255.37      297.17     39.17 o 
  -5  18   7     1605.60     1689.43     53.65 o 
  -4  18   7       39.03       -6.99     28.79 o 
  -3  18   7     1867.58     1696.29     69.43 o 
  -2  18   7      929.70      946.94     47.69 o 
  -1  18   7     3475.42     3431.21    118.65 o 
   0  18   7      380.54      288.76     44.99 o 
   1  18   7      264.27      175.82     62.43 o 
   2  18   7       13.22       43.09     30.28 o 
   3  18   7     1990.81     2108.30    131.56 o 
   4  18   7      224.54      181.49     66.14 o 
   5  18   7      735.42      574.97     73.76 o 
   6  18   7       39.52       77.33     22.04 o 
   7  18   7     1541.92     1565.50     99.65 o 
   8  18   7      404.58      430.38     46.84 o 
   9  18   7      541.18      626.10     69.28 o 
  10  18   7      552.28      556.43     65.86 o 
  11  18   7        1.83       43.21     26.33 o 
  12  18   7       73.62       76.18     22.66 o 
 -12  19   7      589.20      640.77    168.89 o 
 -11  19   7        0.11       25.25     34.42 o 
 -10  19   7       30.92       58.80     17.76 o 
  -9  19   7      404.58      387.44     48.61 o 
  -8  19   7      389.36      332.87     55.69 o 
  -7  19   7       49.45       24.30     17.94 o 
  -6  19   7     1296.91     1254.48     80.10 o 
  -5  19   7      790.39      624.41     55.74 o 
  -4  19   7      376.55      408.86     41.78 o 
  -3  19   7     3412.61     3786.30     81.63 o 
  -2  19   7      663.28      541.72     47.22 o 
  -1  19   7      246.89      221.10     40.38 o 
   0  19   7     1488.69     1439.02    100.81 o 
   1  19   7     2990.16     3299.16    109.07 o 
   2  19   7      230.01      255.45     64.72 o 
   3  19   7      351.63      271.95     56.23 o 
   4  19   7     1293.51     1281.04     95.68 o 
   5  19   7      304.90      331.57     52.62 o 
   6  19   7      108.06       77.45     28.62 o 
   7  19   7       87.93       37.03     22.40 o 
   8  19   7      286.79      255.09     39.65 o 
   9  19   7        5.73       15.17     31.32 o 
  10  19   7      381.89      328.88     60.81 o 
  11  19   7       32.77       29.30     25.13 o 
 -12  20   7       17.05       63.47     45.33 o 
 -11  20   7       37.25       80.31     24.74 o 
 -10  20   7      281.72      282.60     60.37 o 
  -9  20   7      395.34      406.45     51.46 o 
  -8  20   7      442.09      441.63     49.53 o 
  -7  20   7      187.72      147.08     35.37 o 
  -6  20   7      346.89      294.32     40.50 o 
  -5  20   7        0.18       -7.10     52.56 o 
  -4  20   7     2209.10     2341.80     80.39 o 
  -3  20   7      100.54       88.29     23.37 o 
  -2  20   7      112.43       88.53     25.68 o 
  -1  20   7      355.99      215.24     55.44 o 
   0  20   7     1850.61     1917.99    130.81 o 
   1  20   7      141.08      102.04     36.40 o 
   2  20   7     1407.72     1408.92     93.63 o 
   3  20   7        6.83        3.99     46.68 o 
   4  20   7       19.62       37.25     21.95 o 
   5  20   7      109.60      107.31     30.72 o 
   6  20   7      996.74     1115.39    119.46 o 
   7  20   7     1324.27     1451.18     89.79 o 
   8  20   7       56.87       78.96     23.81 o 
   9  20   7      239.90      225.45     37.36 o 
  10  20   7      531.81      493.07     84.82 o 
  11  20   7        4.43       19.36     34.34 o 
 -11  21   7      100.24       78.38     27.65 o 
 -10  21   7      274.32      202.37     38.46 o 
  -9  21   7      155.43      140.43     54.20 o 
  -8  21   7        2.94       39.70     19.31 o 
  -7  21   7      183.90      171.44     41.89 o 
  -6  21   7      279.76      261.58     47.60 o 
  -5  21   7      214.97      228.32     31.60 o 
  -4  21   7      206.61      190.53     34.24 o 
  -3  21   7        3.07       35.36     47.74 o 
  -2  21   7      856.13      970.11     78.28 o 
  -1  21   7       49.43       38.92     27.38 o 
   0  21   7        1.22      101.67     56.91 o 
   1  21   7      857.94     1018.72     96.71 o 
   2  21   7      253.75      185.78     44.37 o 
   3  21   7        0.08      -36.78     36.78 o 
   4  21   7      417.39      416.35     83.96 o 
   5  21   7      254.82      199.42     78.61 o 
   6  21   7      225.50      187.46     30.12 o 
   7  21   7      327.08      235.70     72.49 o 
   8  21   7      728.38      752.49     62.61 o 
   9  21   7       25.50       51.10     38.04 o 
  10  21   7        6.70        3.83     28.67 o 
 -10  22   7        0.16       37.13     32.54 o 
  -9  22   7        2.86       36.07     45.10 o 
  -8  22   7       28.38       89.82     27.34 o 
  -7  22   7     1278.09     1545.52     91.46 o 
  -6  22   7        5.89       15.96     32.15 o 
  -5  22   7       41.16       78.38     29.65 o 
  -4  22   7      505.47      493.09     83.55 o 
  -3  22   7      188.33       99.43     48.63 o 
  -2  22   7      352.33      314.08     54.34 o 
  -1  22   7     1022.58     1186.32     84.05 o 
   0  22   7      515.79      504.40     87.87 o 
   1  22   7        6.87       49.19     29.63 o 
   2  22   7       47.81       47.13     29.54 o 
   3  22   7      921.27      975.55    185.67 o 
   4  22   7       16.92      -34.86     40.10 o 
   5  22   7       79.89      122.33    113.71 o 
   6  22   7        3.55        9.83     28.47 o 
   7  22   7        1.00       25.50     21.14 o 
   8  22   7      123.48      105.31     24.54 o 
   9  22   7      620.38      669.62     89.26 o 
 -10  23   7        1.68       46.23     26.91 o 
  -9  23   7      210.82      193.49     33.09 o 
  -8  23   7      534.61      695.02    110.90 o 
  -7  23   7        0.13       41.89     34.59 o 
  -6  23   7      973.86     1126.88     75.02 o 
  -5  23   7      302.69      398.41     71.49 o 
  -4  23   7      335.18      263.71     66.09 o 
  -3  23   7      664.68      829.42     88.80 o 
  -2  23   7      374.71      345.31     58.86 o 
  -1  23   7        3.47       38.40     25.03 o 
   0  23   7      343.63      347.68     66.58 o 
   1  23   7     1244.19     1378.41    125.03 o 
   2  23   7       15.59        3.86     65.43 o 
   3  23   7       53.43       64.39     32.91 o 
   4  23   7      164.96       67.71     29.03 o 
   5  23   7      187.42       71.96     40.71 o 
   6  23   7      488.67      532.40     77.12 o 
   7  23   7      191.07      164.16     36.26 o 
   8  23   7       26.23       96.80     29.21 o 
  -9  24   7       69.60       62.09     22.34 o 
  -8  24   7      530.22      622.29     69.53 o 
  -7  24   7       21.66       68.59     31.88 o 
  -6  24   7      115.66      177.77     51.43 o 
  -5  24   7       15.37      -42.42     42.42 o 
  -4  24   7      470.94      528.65     85.14 o 
  -3  24   7       58.65       32.81     36.76 o 
  -2  24   7        0.10       21.11     33.10 o 
  -1  24   7       48.54       59.02     30.04 o 
   0  24   7      356.01      416.48     85.67 o 
   1  24   7        5.02       20.43     35.78 o 
   2  24   7       89.05       70.12     42.03 o 
   3  24   7       33.62       31.56     32.12 o 
   4  24   7       47.15       68.06     29.54 o 
   5  24   7       80.23       58.67     29.38 o 
   6  24   7      282.16      189.92     57.91 o 
   7  24   7      297.32      349.21    112.73 o 
   8  24   7      184.88      134.73     29.99 o 
  -8  25   7      165.37      124.57     31.04 o 
  -7  25   7        1.67       37.03     44.71 o 
  -6  25   7      350.47      325.02     94.86 o 
  -5  25   7      112.30       56.98    145.77 o 
  -4  25   7       40.61       11.63     37.85 o 
  -3  25   7        6.63       42.76     70.72 o 
  -2  25   7      195.70      164.27     45.81 o 
  -1  25   7       19.90       41.38     30.11 o 
   0  25   7      531.10      636.50    100.82 o 
   1  25   7       16.95       38.95     26.27 o 
   2  25   7      152.17       98.00     41.98 o 
   3  25   7       68.32       81.09     30.92 o 
   4  25   7      577.42      649.76     87.09 o 
   5  25   7        2.19       84.97     41.89 o 
   6  25   7        0.04       49.25     28.46 o 
   7  25   7       73.06       33.16     27.34 o 
  -6  26   7        1.88      -11.01    139.45 o 
  -5  26   7       22.45       50.85     37.24 o 
  -4  26   7      113.60       85.64     31.36 o 
  -3  26   7      368.26      467.85    171.04 o 
  -2  26   7       27.03      100.21     57.25 o 
  -1  26   7      498.59      486.94    162.43 o 
   0  26   7       71.74       52.74     35.32 o 
   1  26   7       35.62       -4.75     62.10 o 
   2  26   7      234.18      178.96     39.67 o 
   3  26   7      339.45      381.26    106.98 o 
   4  26   7        1.84      -12.38     38.78 o 
   5  26   7      263.64      186.80     46.93 o 
  -5  27   7      369.24      254.06     67.12 o 
  -4  27   7       40.86       78.08     35.83 o 
  -3  27   7       10.84       76.60     35.33 o 
  -2  27   7      234.59      139.98     82.11 o 
  -1  27   7       14.62      115.05     59.32 o 
   0  27   7        2.05       94.99     64.75 o 
   1  27   7      562.62      560.93     90.47 o 
   2  27   7        1.97       34.42     27.08 o 
   3  27   7        3.71       48.39     31.89 o 
   4  27   7       51.53       -9.06     44.20 o 
  -2  28   7        3.04       42.00     48.20 o 
  -1  28   7      148.64      138.43     55.59 o 
   0  28   7       35.89      123.27     63.73 o 
   1  28   7       31.52       59.45     32.54 o 
 -16   0   8      352.41      304.74    105.77 o 
 -14   0   8     1883.97     2316.43    184.96 o 
 -12   0   8     1733.94     1618.77    139.95 o 
 -10   0   8     2803.36     2864.61    111.71 o 
  -8   0   8     5891.56     6170.15    163.39 o 
  -6   0   8     4716.27     4928.40     94.53 o 
  -4   0   8    15947.61    15953.60    138.57 o 
  -2   0   8    11043.09    10652.37    164.20 o 
   0   0   8     2113.33     1986.95     41.04 o 
   2   0   8    16668.15    16776.92    174.31 o 
   4   0   8     2390.65     2469.62     55.75 o 
   6   0   8     3077.47     3035.12     72.89 o 
   8   0   8     3753.28     3445.67    180.57 o 
  10   0   8     3176.46     3727.64     93.90 o 
  12   0   8      372.44      427.04     66.65 o 
  14   0   8       16.37       43.99     63.82 o 
 -16   1   8      887.77      713.37    101.77 o 
 -15   1   8      670.98      766.32    204.42 o 
 -14   1   8      118.09      144.59     43.62 o 
 -13   1   8      201.70      129.21     67.04 o 
 -12   1   8       31.50       72.87     77.39 o 
 -11   1   8      370.11      328.78     37.92 o 
 -10   1   8     1793.31     1723.07     68.01 o 
  -9   1   8     2859.99     2807.90     66.92 o 
  -8   1   8     1298.64     1208.37     40.81 o 
  -7   1   8      937.07      949.65     39.28 o 
  -6   1   8      680.22      674.94     27.83 o 
  -5   1   8     2478.60     2527.55     46.79 o 
  -4   1   8      407.11      420.85     18.79 o 
  -3   1   8    14567.08    14429.31    104.33 o 
  -2   1   8     3916.05     3691.59     46.84 o 
  -1   1   8     2462.84     2618.62     45.23 o 
   0   1   8     2776.61     2549.03     50.35 o 
   1   1   8    16306.56    16494.30    455.81 o 
   2   1   8    10454.21    11275.87    214.42 o 
   3   1   8     2138.67     2067.07     43.21 o 
   4   1   8     4494.75     4726.18     63.37 o 
   5   1   8      206.58      180.58     20.89 o 
   6   1   8        9.90      -11.67     17.49 o 
   7   1   8     2245.67     2050.13     57.79 o 
   8   1   8     7015.57     7423.91    104.74 o 
   9   1   8      212.11      194.38     22.72 o 
  10   1   8      840.01      882.21     39.63 o 
  11   1   8      441.47      435.51     35.44 o 
  12   1   8      492.40      524.90     57.80 o 
  13   1   8       17.81       14.27     49.71 o 
  14   1   8      682.64      710.33     91.21 o 
  15   1   8      239.94      218.33     62.37 o 
 -16   2   8        3.07      110.46     72.32 o 
 -15   2   8     1163.91     1237.60    100.84 o 
 -14   2   8       51.75       80.31     42.44 o 
 -13   2   8     1620.63     1656.00    110.86 o 
 -12   2   8       36.03       44.86     66.07 o 
 -11   2   8     2596.72     2575.33     76.60 o 
 -10   2   8       33.02       40.33     20.05 o 
  -9   2   8      421.82      387.37     25.75 o 
  -8   2   8     1200.29     1128.43     38.68 o 
  -7   2   8      908.17      983.76     39.66 o 
  -6   2   8        3.85       10.50      7.16 o 
  -5   2   8      579.25      619.66     18.92 o 
  -4   2   8        1.59        7.27      7.93 o 
  -3   2   8      275.70      264.82     14.39 o 
  -2   2   8     3001.61     2830.82     44.21 o 
  -1   2   8     2080.37     1362.75     25.72 o 
   0   2   8      746.09      964.14     17.50 o 
   1   2   8       26.75       53.05     14.04 o 
   2   2   8      669.26      576.07     27.99 o 
   3   2   8    19760.33    20336.99    187.99 o 
   4   2   8      134.45      136.04     15.66 o 
   5   2   8     8014.82     8072.71     72.28 o 
   6   2   8      296.44      274.19     27.04 o 
   7   2   8     5183.83     5283.70     76.89 o 
   8   2   8       41.61       41.86     17.31 o 
   9   2   8     9390.76    10168.49    214.49 o 
  10   2   8      481.87      386.29     35.37 o 
  11   2   8      830.48      825.88     46.12 o 
  12   2   8      428.43      416.97     52.82 o 
  13   2   8      589.81      610.56     53.77 o 
  14   2   8       41.01       55.55     24.44 o 
  15   2   8      565.20      520.64     90.08 o 
 -16   3   8      401.09      345.18     70.68 o 
 -15   3   8     1061.71     1195.78     70.36 o 
 -14   3   8        6.21       21.74     45.07 o 
 -13   3   8        1.20       16.60     14.07 o 
 -12   3   8        1.24       21.78     23.25 o 
 -11   3   8     1056.39      993.69     44.33 o 
 -10   3   8     1677.18     1624.84     51.79 o 
  -9   3   8     1849.52     1892.04     67.00 o 
  -8   3   8       36.29       11.69     17.54 o 
  -7   3   8      126.83      155.51     26.98 o 
  -6   3   8      631.24      467.32     24.47 o 
  -5   3   8     9838.50     9500.90     74.90 o 
  -4   3   8     1485.73     1669.74     32.70 o 
  -3   3   8     8026.98     8086.38     76.04 o 
  -2   3   8      835.04      648.01     18.35 o 
  -1   3   8     2429.34     2588.68     47.38 o 
   0   3   8       48.54       39.54      8.50 o 
   1   3   8    27839.91    28974.24    193.60 o 
   2   3   8     5382.66     5141.65     84.42 o 
   3   3   8     9622.11     9822.43     82.54 o 
   4   3   8     2292.54     2308.79     41.21 o 
   5   3   8      823.13     1001.40     37.29 o 
   6   3   8      977.70      890.71     37.66 o 
   7   3   8     6296.47     6321.13     80.79 o 
   8   3   8      285.00      261.63     26.85 o 
   9   3   8      620.83      650.19     33.05 o 
  10   3   8      368.37      405.90     35.15 o 
  11   3   8      751.05      722.16     43.35 o 
  12   3   8     1575.32     1677.45    127.58 o 
  13   3   8       87.00       88.21     24.71 o 
  14   3   8       15.34        9.10     34.32 o 
  15   3   8      530.18      415.30    154.73 o 
 -16   4   8      346.81      381.52     78.97 o 
 -15   4   8      369.50      315.34     47.30 o 
 -14   4   8      741.15      822.91     75.07 o 
 -13   4   8       83.25       46.51     24.88 o 
 -12   4   8      165.27      140.75     21.57 o 
 -11   4   8        3.52       13.57     38.31 o 
 -10   4   8     2367.63     2318.79     63.88 o 
  -9   4   8     1658.51     1574.96     66.10 o 
  -8   4   8      662.69      645.99     42.22 o 
  -7   4   8      476.76      447.12     36.85 o 
  -6   4   8       32.46       66.45     18.19 o 
  -5   4   8      413.59      436.15     42.09 o 
  -4   4   8    21555.22    22267.60    152.98 o 
  -3   4   8     1588.41     1710.13     46.38 o 
  -2   4   8     1276.32     1070.09     22.71 o 
  -1   4   8       80.65      132.45     12.39 o 
   0   4   8    10392.62    10763.35     99.73 o 
   1   4   8      150.92      204.30     24.55 o 
   2   4   8    19725.41    19546.14    145.08 o 
   3   4   8      981.98      813.51     36.31 o 
   4   4   8      207.32      232.37     22.65 o 
   5   4   8      576.97      465.27     25.65 o 
   6   4   8     3717.89     3898.79     85.48 o 
   7   4   8     1357.68     1243.67     45.40 o 
   8   4   8     3093.81     3021.89     82.07 o 
   9   4   8     2307.34     2036.31     58.79 o 
  10   4   8      593.04      621.04     46.42 o 
  11   4   8      830.15      813.27     53.23 o 
  12   4   8       18.76       36.24     25.60 o 
  13   4   8       37.08       57.96     24.16 o 
  14   4   8      198.76      227.22     57.91 o 
  15   4   8       96.88      147.25     36.08 o 
 -16   5   8      950.70      872.55    131.57 o 
 -15   5   8        4.55       65.27     41.33 o 
 -14   5   8        3.00      -11.03     30.61 o 
 -13   5   8      163.32      161.69     32.64 o 
 -12   5   8      566.22      652.21     44.10 o 
 -11   5   8      111.71       69.63     25.89 o 
 -10   5   8     1035.30      990.68     51.00 o 
  -9   5   8      778.78      721.11     46.92 o 
  -8   5   8       79.10       77.41     21.98 o 
  -7   5   8      225.60      233.45     29.92 o 
  -6   5   8      633.89      680.24     36.60 o 
  -5   5   8       16.74      -17.74     17.74 o 
  -4   5   8        1.97       23.79      8.36 o 
  -3   5   8      735.56      535.71     20.56 o 
  -2   5   8      303.93      454.30     19.54 o 
  -1   5   8       81.14       98.78      9.13 o 
   0   5   8    10542.21    10623.59    136.33 o 
   1   5   8     2825.59     2933.61     55.26 o 
   2   5   8     7023.82     6591.50     83.36 o 
   3   5   8     2645.42     2573.04     55.32 o 
   4   5   8    11658.16    11771.61    139.32 o 
   5   5   8     1567.86     1452.78     36.09 o 
   6   5   8      201.37      186.86     21.68 o 
   7   5   8       70.24       48.92     17.63 o 
   8   5   8    10944.55    11065.59    147.03 o 
   9   5   8       44.15       63.97     18.92 o 
  10   5   8      376.77      286.13     37.05 o 
  11   5   8       71.28       73.03     17.74 o 
  12   5   8     1183.85     1171.51     67.55 o 
  13   5   8       13.40       26.93     37.62 o 
  14   5   8     1228.91     1224.99    167.63 o 
  15   5   8       40.83       69.43     31.82 o 
 -16   6   8        5.76       -9.12     96.69 o 
 -15   6   8       82.22       96.27     36.47 o 
 -14   6   8       89.75      128.34     26.12 o 
 -13   6   8       25.05       40.54     18.08 o 
 -12   6   8      700.21      724.18     52.81 o 
 -11   6   8     1607.94     1801.04     55.77 o 
 -10   6   8      387.13      304.12     36.90 o 
  -9   6   8     1214.89     1136.62     54.31 o 
  -8   6   8     1913.49     1892.19     65.74 o 
  -7   6   8     1309.50     1541.08     57.12 o 
  -6   6   8     1059.65      931.70     47.54 o 
  -5   6   8     2041.29     2431.96     59.34 o 
  -4   6   8      565.32      671.84     21.21 o 
  -3   6   8     5151.54     5848.51     70.42 o 
  -2   6   8     4151.13     3945.53     55.75 o 
  -1   6   8     3303.78     3077.77     48.41 o 
   0   6   8       53.58       37.66     10.83 o 
   1   6   8     2586.67     2343.83     37.13 o 
   2   6   8      905.98      924.77     29.93 o 
   3   6   8    12733.89    12711.44     88.40 o 
   4   6   8        3.11       40.45     11.15 o 
   5   6   8      171.05      126.70     16.22 o 
   6   6   8      887.45      896.65     37.48 o 
   7   6   8     2481.49     2069.56     61.24 o 
   8   6   8      249.19      238.98     44.45 o 
   9   6   8     2844.20     2763.50     81.15 o 
  10   6   8      273.48      243.68     29.48 o 
  11   6   8        1.41       28.39     30.10 o 
  12   6   8      609.87      622.33     52.15 o 
  13   6   8     1230.48     1339.27    104.54 o 
  14   6   8        7.66        7.52     43.00 o 
  15   6   8      209.84      116.94     37.41 o 
 -16   7   8        1.43       46.83    105.02 o 
 -15   7   8      536.02      644.31     86.35 o 
 -14   7   8       27.47      151.58     48.14 o 
 -13   7   8        1.84       46.94     17.17 o 
 -12   7   8      545.12      583.20     48.49 o 
 -11   7   8      909.66     1060.63     52.47 o 
 -10   7   8     1242.47     1138.04     71.68 o 
  -9   7   8     2135.58     2296.50     82.14 o 
  -8   7   8      519.81      571.90     41.47 o 
  -7   7   8      756.04      685.13     49.84 o 
  -6   7   8      396.61      495.17     39.76 o 
  -5   7   8     2424.85     2237.38     67.44 o 
  -4   7   8      926.37      898.26     37.80 o 
  -3   7   8     8430.51     8453.19     86.76 o 
  -2   7   8     4126.16     4180.80     59.61 o 
  -1   7   8      105.11      146.67     19.10 o 
   0   7   8       75.66       31.60     10.49 o 
   1   7   8    14558.47    14908.26    105.73 o 
   2   7   8     1056.44      857.67    104.00 o 
   3   7   8     2510.39     2619.08     70.38 o 
   4   7   8     6802.23     7082.94     96.69 o 
   5   7   8     6295.90     6740.42     72.67 o 
   6   7   8       49.59       93.86     16.08 o 
   7   7   8     7024.70     6919.35     87.02 o 
   8   7   8      719.66      623.96     39.87 o 
   9   7   8        0.46       37.93     25.34 o 
  10   7   8        8.44       -6.16     17.64 o 
  11   7   8      863.37      898.03     62.80 o 
  12   7   8       13.08       49.98     19.71 o 
  13   7   8       30.53       27.93     28.81 o 
  14   7   8       11.27       -6.65     31.50 o 
  15   7   8      104.60       76.59     39.66 o 
 -16   8   8      239.33      260.93     60.48 o 
 -15   8   8      213.45      171.99     66.79 o 
 -14   8   8      726.75      643.22    108.70 o 
 -13   8   8       86.35      115.33     36.01 o 
 -12   8   8      496.88      540.07     50.15 o 
 -11   8   8      168.54      136.19     21.53 o 
 -10   8   8     5525.49     5319.63    124.43 o 
  -9   8   8      451.50      499.66     31.59 o 
  -8   8   8      419.65      472.73     46.16 o 
  -7   8   8      611.19      644.27     44.42 o 
  -6   8   8       35.01       63.57     26.20 o 
  -5   8   8     2411.01     2398.66     67.42 o 
  -4   8   8     7232.71     7235.20     86.07 o 
  -3   8   8      103.56       88.89     13.39 o 
  -2   8   8        2.78       35.07      9.01 o 
  -1   8   8     5906.82     6992.09     68.29 o 
   0   8   8     1006.73     1091.01     34.67 o 
   1   8   8      582.65      547.14     23.07 o 
   2   8   8     2829.43     2503.79     57.26 o 
   3   8   8     2307.76     2381.19     57.38 o 
   4   8   8       53.72       32.29     16.61 o 
   5   8   8      110.98      102.35     14.41 o 
   6   8   8     2011.55     1865.81     55.06 o 
   7   8   8     1966.19     2005.59     55.57 o 
   8   8   8      858.12      681.56     39.82 o 
   9   8   8     2327.98     2257.61     61.52 o 
  10   8   8      189.48      110.81     21.90 o 
  11   8   8      763.39      746.93     61.64 o 
  12   8   8      874.68      876.24     81.93 o 
  13   8   8      832.34      788.96     57.60 o 
  14   8   8       59.34       60.06     36.71 o 
 -16   9   8      757.40      900.20    116.99 o 
 -15   9   8        1.61       53.52     33.74 o 
 -14   9   8       55.96       48.11     23.66 o 
 -13   9   8      369.75      362.68     57.03 o 
 -12   9   8     1982.45     2105.12     76.35 o 
 -11   9   8       62.88       62.18     16.37 o 
 -10   9   8     1483.66     1326.70     57.38 o 
  -9   9   8      452.23      447.42     36.87 o 
  -8   9   8      385.89      363.76     42.62 o 
  -7   9   8       50.24       67.72     14.68 o 
  -6   9   8     1447.40     1431.00     52.88 o 
  -5   9   8       29.16       47.46     16.68 o 
  -4   9   8     2029.43     1945.54     42.71 o 
  -3   9   8       15.64       44.16     12.46 o 
  -2   9   8     8993.30     9053.34     87.03 o 
  -1   9   8     4882.95     5101.89     74.98 o 
   0   9   8     2557.83     2578.57     46.38 o 
   1   9   8     1700.75     1677.17     43.00 o 
   2   9   8      558.77      672.09     44.48 o 
   3   9   8      697.84      674.59     38.03 o 
   4   9   8    12686.14    13013.83    166.86 o 
   5   9   8      470.47      519.82     29.89 o 
   6   9   8      299.85      298.51     31.10 o 
   7   9   8        0.86       32.19     10.78 o 
   8   9   8     6679.73     6862.66    130.40 o 
   9   9   8      104.93      103.88     13.82 o 
  10   9   8      396.59      546.43     74.24 o 
  11   9   8      311.09      259.09     55.37 o 
  12   9   8      984.95     1076.72    104.96 o 
  13   9   8       35.97      -25.68     27.52 o 
  14   9   8     1045.44     1068.45     84.74 o 
 -15  10   8       76.27       60.52     83.02 o 
 -14  10   8       83.21       92.22     26.49 o 
 -13  10   8      142.21      100.25     28.13 o 
 -12  10   8      200.01      130.78     28.96 o 
 -11  10   8     2272.99     2646.08     78.06 o 
 -10  10   8      320.62      145.20     39.65 o 
  -9  10   8      166.20      121.07     25.38 o 
  -8  10   8      232.45      219.50     34.25 o 
  -7  10   8       17.15       43.97     17.98 o 
  -6  10   8       85.65       83.83     18.07 o 
  -5  10   8     1764.88     1788.27     59.62 o 
  -4  10   8     3755.67     3507.09     69.90 o 
  -3  10   8     1097.18      987.52     41.65 o 
  -2  10   8     4078.40     4433.70     72.14 o 
  -1  10   8      443.66      503.80     30.44 o 
   0  10   8     5659.51     5661.11    130.36 o 
   1  10   8        7.92       36.63     15.30 o 
   2  10   8     9959.61    10092.34    111.54 o 
   3  10   8     1856.86     1761.08     73.43 o 
   4  10   8      218.56      213.76     30.61 o 
   5  10   8     1556.50     1498.67     52.40 o 
   6  10   8     6114.14     5870.42     76.21 o 
   7  10   8      141.09      144.84     17.63 o 
   8  10   8      281.37      214.16     22.82 o 
   9  10   8      985.21      908.18     61.39 o 
  10  10   8      584.88      649.76     68.91 o 
  11  10   8      232.82      254.65     55.36 o 
  12  10   8      121.67      108.86     22.23 o 
  13  10   8      812.37      847.56     87.37 o 
  14  10   8      184.88      189.43     41.42 o 
 -15  11   8      293.99      304.97     77.04 o 
 -14  11   8        4.70        7.57     27.62 o 
 -13  11   8      287.38      371.54     46.76 o 
 -12  11   8       20.88       16.85     26.01 o 
 -11  11   8      218.57      244.52     34.84 o 
 -10  11   8      236.96      273.63     41.04 o 
  -9  11   8     2233.60     2114.85     76.06 o 
  -8  11   8      785.24      793.64     43.03 o 
  -7  11   8       16.40       13.37     29.12 o 
  -6  11   8      102.56       99.31     33.35 o 
  -5  11   8     1670.24     1703.39     68.35 o 
  -4  11   8        1.97       38.48     16.65 o 
  -3  11   8    14962.42    15303.01    146.74 o 
  -2  11   8     1047.45      865.67     36.62 o 
  -1  11   8     2305.36     2244.58     50.62 o 
   0  11   8      129.86       45.89     13.82 o 
   1  11   8     5726.12     5425.44    102.98 o 
   2  11   8     1117.60     1109.95     47.11 o 
   3  11   8     8482.24     8607.52    119.55 o 
   4  11   8     1787.38     1606.57     73.03 o 
   5  11   8     3854.45     4119.07     88.29 o 
   6  11   8       20.09       22.01     13.60 o 
   7  11   8     3432.46     3362.59     91.74 o 
   8  11   8      581.58      570.96     36.29 o 
   9  11   8        3.08       13.48     28.27 o 
  10  11   8       21.77       30.00     18.43 o 
  11  11   8      776.01      907.79     67.11 o 
  12  11   8      186.90      181.25     29.30 o 
  13  11   8        1.08       66.01     21.68 o 
  14  11   8       12.44       45.05     24.81 o 
 -15  12   8      149.80      137.52     33.95 o 
 -14  12   8      279.62      269.12     52.19 o 
 -13  12   8       84.65      104.73     28.18 o 
 -12  12   8      415.80      522.51     61.09 o 
 -11  12   8      905.13      883.47     87.74 o 
 -10  12   8      397.91      386.23     55.16 o 
  -9  12   8      174.43      114.69     23.85 o 
  -8  12   8       38.32       42.29     27.61 o 
  -7  12   8       29.74       37.20     19.70 o 
  -6  12   8      103.82       73.54     21.13 o 
  -5  12   8     2527.34     2554.96     76.11 o 
  -4  12   8     1004.65     1033.55     54.65 o 
  -3  12   8       57.70       30.38     17.02 o 
  -2  12   8      157.40      105.43     17.00 o 
  -1  12   8     1061.87     1159.25     40.10 o 
   0  12   8      294.51      299.90     30.01 o 
   1  12   8       37.01       63.42     19.48 o 
   2  12   8     2128.53     1965.36     54.90 o 
   3  12   8     1213.29     1336.63     94.11 o 
   4  12   8      170.44      139.77     21.40 o 
   5  12   8     1971.43     2024.65     74.60 o 
   6  12   8     1631.38     1533.76     47.75 o 
   7  12   8     3833.03     3991.73     68.36 o 
   8  12   8       12.31       12.46     17.79 o 
   9  12   8     1639.65     1934.83    159.61 o 
  10  12   8        0.62        0.74     25.22 o 
  11  12   8       45.41       61.78     26.48 o 
  12  12   8      405.42      388.58     73.62 o 
  13  12   8     1505.83     1806.88    124.30 o 
 -15  13   8       28.87       72.42     35.00 o 
 -14  13   8        1.68       66.60     25.68 o 
 -13  13   8       79.86       83.27     24.71 o 
 -12  13   8      723.06      673.81     62.84 o 
 -11  13   8      484.13      478.19     88.64 o 
 -10  13   8      723.49      738.04     64.81 o 
  -9  13   8      319.07      300.52     51.22 o 
  -8  13   8        3.83        9.65     17.51 o 
  -7  13   8      310.68      326.50     36.43 o 
  -6  13   8     1574.63     1569.70     64.05 o 
  -5  13   8      208.26      233.05     37.84 o 
  -4  13   8     1293.62     1308.91     57.54 o 
  -3  13   8      154.09      164.28     25.56 o 
  -2  13   8     5155.70     5385.21    107.20 o 
  -1  13   8     6271.54     5932.33     73.98 o 
   0  13   8      128.15      114.41     21.08 o 
   1  13   8      330.60      289.99     33.36 o 
   2  13   8     1420.38     1310.96     66.17 o 
   3  13   8     5308.94     5497.01    131.74 o 
   4  13   8     4046.17     4267.31    110.97 o 
   5  13   8       67.02       97.28     37.34 o 
   6  13   8      116.05       81.42     13.73 o 
   7  13   8      241.46      222.86     25.73 o 
   8  13   8     1150.48     1222.71     74.47 o 
   9  13   8       48.67       90.57     19.16 o 
  10  13   8     1292.82     1294.16     73.75 o 
  11  13   8        8.66       -3.11     31.42 o 
  12  13   8      644.27      649.58     73.13 o 
  13  13   8      222.76      170.06     33.16 o 
 -14  14   8       58.92      106.33     32.46 o 
 -13  14   8      133.73      149.12     26.69 o 
 -12  14   8        0.22       23.18     32.99 o 
 -11  14   8      844.17      867.21     62.12 o 
 -10  14   8     2009.50     1909.03     88.06 o 
  -9  14   8      446.26      405.92     65.50 o 
  -8  14   8      164.28      127.63     25.65 o 
  -7  14   8      835.38      853.94     50.60 o 
  -6  14   8       10.55       36.72     23.54 o 
  -5  14   8      459.56      558.70     51.56 o 
  -4  14   8    11031.39    11544.17    136.55 o 
  -3  14   8     1423.73     1407.81     52.26 o 
  -2  14   8      646.09      598.69     41.17 o 
  -1  14   8     2524.56     2632.98     83.93 o 
   0  14   8     2068.45     2095.54     79.79 o 
   1  14   8       14.26       27.88     21.74 o 
   2  14   8     5549.98     5979.40    103.78 o 
   3  14   8      575.94      494.43     52.72 o 
   4  14   8      327.74      292.05     47.89 o 
   5  14   8       49.07       86.77     33.74 o 
   6  14   8     4990.65     5268.20    124.96 o 
   7  14   8      654.69      578.55     44.37 o 
   8  14   8        0.25       73.81     28.47 o 
   9  14   8        1.00       40.36     17.75 o 
  10  14   8      279.81      210.83     38.33 o 
  11  14   8       86.40       75.33     29.33 o 
  12  14   8      190.75      170.11     30.75 o 
  13  14   8        1.93       25.57     28.01 o 
 -14  15   8       24.96       42.49     43.27 o 
 -13  15   8      453.68      510.84     67.56 o 
 -12  15   8       29.96       64.78     30.36 o 
 -11  15   8        1.67       42.55     36.05 o 
 -10  15   8        6.17       23.15     27.36 o 
  -9  15   8     3307.52     3545.82    112.86 o 
  -8  15   8      187.12      144.06     23.90 o 
  -7  15   8      197.78      129.90     24.57 o 
  -6  15   8       84.33       79.87     17.25 o 
  -5  15   8      987.84      833.16     53.27 o 
  -4  15   8       11.54       22.33     25.80 o 
  -3  15   8     2532.05     2496.58     64.63 o 
  -2  15   8     1530.87     1379.75     56.82 o 
  -1  15   8      202.61      173.67     32.74 o 
   0  15   8      268.52      226.27     38.94 o 
   1  15   8     2050.27     2202.88     77.57 o 
   2  15   8      626.20      650.27     51.97 o 
   3  15   8     1214.61     1229.78     52.97 o 
   4  15   8      156.41      267.09     47.77 o 
   5  15   8     3577.93     3804.97    102.38 o 
   6  15   8      844.08      821.93     64.25 o 
   7  15   8      171.74      158.11     32.08 o 
   8  15   8      362.18      363.10     48.44 o 
   9  15   8        0.94       39.81     16.26 o 
  10  15   8      219.93      260.53     45.88 o 
  11  15   8      809.59      703.28     82.03 o 
  12  15   8      221.69      247.04     51.36 o 
 -13  16   8       21.22       58.85     23.18 o 
 -12  16   8      197.82      145.66     31.99 o 
 -11  16   8     1152.16     1132.64     82.03 o 
 -10  16   8       63.62       34.89     23.77 o 
  -9  16   8       12.11      -16.14     48.74 o 
  -8  16   8      389.48      441.65     50.50 o 
  -7  16   8      655.72      642.74     39.52 o 
  -6  16   8       24.32      -11.67     20.70 o 
  -5  16   8      604.04      668.58     39.96 o 
  -4  16   8       69.87       60.35     17.69 o 
  -3  16   8      728.00      670.61     33.45 o 
  -2  16   8      433.51      405.87     30.55 o 
  -1  16   8     2578.23     2647.32     77.60 o 
   0  16   8       28.49       46.63     28.30 o 
   1  16   8      101.37       50.54     24.13 o 
   2  16   8       29.04       -4.07     24.96 o 
   3  16   8     3708.38     3601.58    156.19 o 
   4  16   8      265.13      193.71     50.34 o 
   5  16   8      144.27      168.58     38.97 o 
   6  16   8       33.33      -13.70     26.24 o 
   7  16   8     1810.10     1901.86    106.25 o 
   8  16   8      569.04      652.18     54.25 o 
   9  16   8      709.74      780.82     69.88 o 
  10  16   8      108.12      130.74     20.61 o 
  11  16   8       67.23       82.45     23.10 o 
  12  16   8      380.95      374.81     58.07 o 
 -13  17   8       30.50       66.03     37.49 o 
 -12  17   8      706.99      722.59     76.47 o 
 -11  17   8      415.16      384.50     60.61 o 
 -10  17   8      503.71      477.58     72.59 o 
  -9  17   8       15.58       49.06     23.27 o 
  -8  17   8      546.66      547.02     61.62 o 
  -7  17   8        7.43       57.89     22.14 o 
  -6  17   8     3518.18     4027.30    108.54 o 
  -5  17   8      126.08       85.52     19.54 o 
  -4  17   8       11.60       -3.51     20.65 o 
  -3  17   8     1330.89     1401.38     49.40 o 
  -2  17   8     3118.05     3059.49     98.52 o 
  -1  17   8      111.95       60.37     23.84 o 
   0  17   8     1576.90     1687.14     75.01 o 
   1  17   8     1084.14     1108.53     73.17 o 
   2  17   8      275.89      273.46     32.68 o 
   3  17   8      303.73      207.11     46.56 o 
   4  17   8      968.61      999.23     90.37 o 
   5  17   8      431.46      431.05     50.64 o 
   6  17   8      187.14      120.10     45.20 o 
   7  17   8       56.92       10.01     27.74 o 
   8  17   8      685.73      604.62     55.31 o 
   9  17   8       63.57       64.26     24.36 o 
  10  17   8      207.51      210.74     40.45 o 
  11  17   8      228.11      154.92     30.04 o 
  12  17   8      121.73      107.06     35.69 o 
 -12  18   8       60.06       -3.75     33.47 o 
 -11  18   8       84.29       53.45     31.06 o 
 -10  18   8      517.76      394.33     82.98 o 
  -9  18   8       38.30      108.68     34.33 o 
  -8  18   8      722.69      743.53     73.04 o 
  -7  18   8     1681.18     1873.99     73.40 o 
  -6  18   8       43.13       37.02     17.80 o 
  -5  18   8      528.73      595.52     45.37 o 
  -4  18   8     1747.76     1879.94     67.17 o 
  -3  18   8     1152.40     1053.99     42.87 o 
  -2  18   8     2545.89     2360.80     82.64 o 
  -1  18   8       55.74       29.21     16.25 o 
   0  18   8      945.76     1013.43    124.53 o 
   1  18   8        5.20      -20.04     20.04 o 
   2  18   8     3615.69     3670.96     88.51 o 
   3  18   8        0.29        2.90     21.43 o 
   4  18   8        0.53      -20.61     33.52 o 
   5  18   8       10.44       30.29     59.07 o 
   6  18   8     2401.02     2569.44     98.37 o 
   7  18   8      449.89      519.27     52.39 o 
   8  18   8       39.21       34.19     20.87 o 
   9  18   8        7.65       -9.82     33.60 o 
  10  18   8      447.02      496.03     62.73 o 
  11  18   8       71.51       89.41     28.78 o 
 -12  19   8       79.10       32.44     47.53 o 
 -11  19   8       68.66      118.46     29.74 o 
 -10  19   8       73.56       77.88     23.41 o 
  -9  19   8      558.88      751.23     71.06 o 
  -8  19   8       51.62       31.43     22.87 o 
  -7  19   8       97.11       99.95     27.37 o 
  -6  19   8       92.92       83.07     26.14 o 
  -5  19   8     1282.55     1459.56     67.08 o 
  -4  19   8      316.77      303.49     46.68 o 
  -3  19   8      149.05       80.17     18.39 o 
  -2  19   8      731.32      726.90     63.00 o 
  -1  19   8       96.61      114.93     27.17 o 
   0  19   8       38.30       85.89     37.65 o 
   1  19   8     1468.74     1633.73     84.10 o 
   2  19   8      223.84      192.92     50.50 o 
   3  19   8       13.69      132.28    306.11 o 
   4  19   8     2451.47     2631.09    106.21 o 
   5  19   8      385.70      389.23     86.68 o 
   6  19   8      467.97      510.50     50.97 o 
   7  19   8      896.91     1034.52     80.20 o 
   8  19   8      832.19     1017.16     67.89 o 
   9  19   8      116.70       91.59     25.11 o 
  10  19   8      207.61      115.92     22.79 o 
  11  19   8      246.21      218.13     40.46 o 
 -11  20   8      412.53      533.12     62.02 o 
 -10  20   8       25.67       14.94     27.59 o 
  -9  20   8       75.39       44.55     20.10 o 
  -8  20   8      179.53      111.77     32.18 o 
  -7  20   8      764.31      943.58     60.82 o 
  -6  20   8      193.14      222.18     35.18 o 
  -5  20   8     1240.17     1215.67    118.69 o 
  -4  20   8       14.95       32.98     29.32 o 
  -3  20   8      164.17      150.48     36.30 o 
  -2  20   8      799.39      826.01     68.55 o 
  -1  20   8     1871.46     1975.16    107.44 o 
   0  20   8      123.76      166.27     32.89 o 
   1  20   8       52.86       51.66     24.99 o 
   2  20   8       51.19       79.43     23.54 o 
   3  20   8      767.81      840.06    126.59 o 
   4  20   8      449.06      456.66     67.19 o 
   5  20   8      645.34      540.12     86.26 o 
   6  20   8       46.41       62.48     66.68 o 
   7  20   8      323.06      283.75     46.02 o 
   8  20   8       20.18       86.44     26.51 o 
   9  20   8      511.89      635.05    102.89 o 
  10  20   8        4.65       44.23     18.92 o 
 -11  21   8      224.12      229.08     41.39 o 
 -10  21   8      282.74      235.19     42.57 o 
  -9  21   8       90.72      123.91     26.14 o 
  -8  21   8      554.27      579.86     73.07 o 
  -7  21   8      113.74      123.81     41.26 o 
  -6  21   8     1286.41     1532.20     75.04 o 
  -5  21   8     1228.83     1262.26     74.80 o 
  -4  21   8      137.32       95.40     27.56 o 
  -3  21   8     1426.96     1365.15     94.25 o 
  -2  21   8      299.51      285.60     48.05 o 
  -1  21   8      296.60      276.50     42.61 o 
   0  21   8      764.41      702.88     77.29 o 
   1  21   8      265.83      231.53     70.51 o 
   2  21   8      353.30      231.75     58.89 o 
   3  21   8      233.34      216.81     46.09 o 
   4  21   8       36.09       44.88     23.53 o 
   5  21   8      177.92      179.49     49.23 o 
   6  21   8      223.37      219.23     39.37 o 
   7  21   8      102.40      100.41     30.94 o 
   8  21   8       41.35       14.28     44.26 o 
   9  21   8       30.53       59.73     21.10 o 
 -10  22   8      129.18      143.06     28.15 o 
  -9  22   8       37.68       58.38     21.58 o 
  -8  22   8      704.83      931.87     70.98 o 
  -7  22   8      184.50      212.17     33.31 o 
  -6  22   8      345.25      350.81     83.21 o 
  -5  22   8       11.30       32.72     18.10 o 
  -4  22   8      449.37      491.68     69.49 o 
  -3  22   8       96.22      107.29     69.49 o 
  -2  22   8      234.11      225.64     38.11 o 
  -1  22   8       47.06       71.41     25.13 o 
   0  22   8      616.83      835.44     76.54 o 
   1  22   8       79.49      120.32     39.44 o 
   2  22   8      341.43      220.42     95.02 o 
   3  22   8        2.78       35.81     34.86 o 
   4  22   8      242.42      347.00     58.06 o 
   5  22   8       28.74        4.77     72.58 o 
   6  22   8      250.35      182.18     37.40 o 
   7  22   8      822.92      825.66     66.83 o 
   8  22   8       59.53       47.78     19.81 o 
   9  22   8        7.50       22.77     31.15 o 
  -9  23   8      290.91      345.21     87.02 o 
  -8  23   8      204.25      162.24     35.13 o 
  -7  23   8       74.31       56.65     36.32 o 
  -6  23   8      228.58      163.27     38.90 o 
  -5  23   8      244.66      209.83     40.11 o 
  -4  23   8       56.39       22.75     51.28 o 
  -3  23   8       93.43       90.73     56.69 o 
  -2  23   8       21.37      -20.89     38.92 o 
  -1  23   8      208.04      124.19     37.73 o 
   0  23   8      248.93      287.39     54.13 o 
   1  23   8      224.34      158.14     50.21 o 
   2  23   8      219.45      181.74     46.95 o 
   3  23   8      413.55      468.10     84.51 o 
   4  23   8      293.44      115.72     37.13 o 
   5  23   8       18.81       57.79     27.45 o 
   6  23   8        3.16       41.85     22.84 o 
   7  23   8      159.99      158.58     30.82 o 
   8  23   8      551.14      576.33     84.75 o 
  -8  24   8       48.10       62.59     25.80 o 
  -7  24   8     1016.31     1182.45    101.75 o 
  -6  24   8        8.05       -0.93     28.19 o 
  -5  24   8      151.87      136.87     46.51 o 
  -4  24   8      124.70       81.06     40.35 o 
  -3  24   8       49.00       58.06     25.66 o 
  -2  24   8      180.83      115.77     39.47 o 
  -1  24   8     1117.15     1439.30    195.79 o 
   0  24   8       91.32       90.83     20.77 o 
   1  24   8        0.89      -10.64     82.05 o 
   2  24   8      116.35      136.05     51.39 o 
   3  24   8      173.53      116.10     35.62 o 
   4  24   8       74.71       56.90     31.19 o 
   5  24   8      169.41      171.21     44.79 o 
   6  24   8       94.53      141.13     34.23 o 
   7  24   8       20.40       35.27     37.51 o 
  -7  25   8       51.34       69.38     30.08 o 
  -6  25   8      496.23      612.63     83.87 o 
  -5  25   8      515.28      475.05     80.30 o 
  -4  25   8        8.40       11.60     28.54 o 
  -3  25   8      105.51      123.79     49.20 o 
  -2  25   8      566.74      800.17     98.77 o 
  -1  25   8        3.95       34.41     26.96 o 
   0  25   8      123.88       76.88     35.80 o 
   1  25   8      928.97     1034.19     92.98 o 
   2  25   8      149.05      135.87     39.95 o 
   3  25   8       11.47       -9.12     66.75 o 
   4  25   8        2.33       62.34     39.55 o 
   5  25   8       91.46       57.59     31.56 o 
   6  25   8       92.99       72.58     31.79 o 
  -6  26   8       57.20       85.08     31.90 o 
  -5  26   8        7.26       39.96     27.50 o 
  -4  26   8      349.55      447.85    103.21 o 
  -3  26   8       53.03       53.28     46.03 o 
  -2  26   8        5.96      -20.36     38.22 o 
  -1  26   8       26.14       58.51     28.04 o 
   0  26   8      445.33      449.63    105.69 o 
   1  26   8       13.61      -24.77     39.47 o 
   2  26   8       65.05       47.98     50.83 o 
   3  26   8       43.17       40.86     33.19 o 
   4  26   8      146.19      187.85     33.63 o 
  -4  27   8       80.05      194.12     78.28 o 
  -3  27   8       13.52       22.24    138.93 o 
  -2  27   8      208.09      222.26     63.08 o 
  -1  27   8       56.53       90.68     26.56 o 
   0  27   8      387.35      260.68    107.44 o 
   1  27   8        1.64       99.97     34.81 o 
   2  27   8      117.34      103.05     69.41 o 
 -15   0   9     1652.13     1722.06    163.55 o 
 -13   0   9      116.60       47.63     44.47 o 
 -11   0   9      178.48      143.28     52.85 o 
  -9   0   9       11.01       21.56     12.93 o 
  -7   0   9     3799.20     4186.45     94.98 o 
  -5   0   9      426.23      490.29     95.47 o 
  -3   0   9     1702.79     2333.36     57.84 o 
  -1   0   9       29.42       18.17     12.26 o 
   1   0   9     1419.37     1927.41     71.86 o 
   3   0   9     1807.73     1536.34     59.25 o 
   5   0   9     3334.74     3667.07     83.29 o 
   7   0   9      164.37      172.57     39.54 o 
   9   0   9     3749.47     4060.11    109.35 o 
  11   0   9      695.93      669.64    100.03 o 
  13   0   9     2449.82     2506.39    226.96 o 
  15   0   9     1240.70     1160.17    191.52 o 
 -16   1   9     1066.94     1088.06    127.30 o 
 -15   1   9     1558.30     1636.33    103.19 o 
 -14   1   9        3.88       29.71     19.30 o 
 -13   1   9      118.34      105.13     24.84 o 
 -12   1   9      246.91      213.00     38.33 o 
 -11   1   9       33.56       34.04     31.83 o 
 -10   1   9     1536.01     1483.89     63.77 o 
  -9   1   9     6889.41     7532.92    141.02 o 
  -8   1   9     1468.56     1546.06     72.99 o 
  -7   1   9       74.41       97.18     12.12 o 
  -6   1   9       63.28       23.05     15.38 o 
  -5   1   9     1110.35      988.49     36.42 o 
  -4   1   9      190.25      220.84     27.33 o 
  -3   1   9     2766.46     2687.47     42.68 o 
  -2   1   9     4894.52     5233.47     69.35 o 
  -1   1   9     2720.47     2701.63     44.03 o 
   0   1   9     1711.11     1557.15     24.98 o 
   1   1   9     6440.08     6005.50    125.79 o 
   2   1   9      476.16      437.35     15.66 o 
   3   1   9      298.79      322.97     17.54 o 
   4   1   9     1111.33     1016.34     38.03 o 
   5   1   9       35.50       25.26     11.98 o 
   6   1   9      952.09      835.31     38.01 o 
   7   1   9     4167.25     4302.01    100.17 o 
   8   1   9     3393.99     3370.19     79.38 o 
   9   1   9        5.61       36.17     10.52 o 
  10   1   9      864.27      832.97     63.03 o 
  11   1   9      589.08      588.51     79.46 o 
  12   1   9      222.33      186.59     47.89 o 
  13   1   9      394.26      334.30     88.90 o 
  14   1   9      643.24      638.45    106.44 o 
  15   1   9      789.79     1011.33    112.51 o 
 -16   2   9      153.74      150.88     36.14 o 
 -15   2   9      116.26       89.27     33.31 o 
 -14   2   9     2528.04     2608.30    141.28 o 
 -13   2   9       13.63      -31.18     31.18 o 
 -12   2   9       79.72       82.00     28.05 o 
 -11   2   9        1.87        5.60     43.33 o 
 -10   2   9     4370.61     4316.58     76.61 o 
  -9   2   9      139.18       92.07     20.86 o 
  -8   2   9     3939.45     4454.00     83.49 o 
  -7   2   9      202.22      184.54     20.94 o 
  -6   2   9       10.38       12.57     12.96 o 
  -5   2   9     1792.40     1742.93     39.92 o 
  -4   2   9     8374.01     8658.84     80.72 o 
  -3   2   9        4.90       29.15     11.12 o 
  -2   2   9     7748.85     7662.56     76.29 o 
  -1   2   9       98.65       57.29     10.29 o 
   0   2   9     3073.56     3391.47     55.02 o 
   1   2   9       44.82       25.99     21.37 o 
   2   2   9     8428.64     8085.27     98.53 o 
   3   2   9      182.21      112.70     17.28 o 
   4   2   9      417.66      407.97     27.77 o 
   5   2   9     2280.72     2528.82     42.33 o 
   6   2   9     7387.50     7464.32     73.80 o 
   7   2   9        0.07      -11.54     14.41 o 
   8   2   9     1445.05     1361.88     48.01 o 
   9   2   9       24.44        2.91     13.59 o 
  10   2   9     1788.53     1657.43     82.27 o 
  11   2   9       24.41       35.14     24.68 o 
  12   2   9      468.27      454.52    107.01 o 
  13   2   9        4.38       10.38     62.90 o 
  14   2   9      355.50      400.55     69.61 o 
  15   2   9      181.42       98.25     34.98 o 
 -16   3   9     1871.07     2036.54    189.38 o 
 -15   3   9      526.08      498.57     84.04 o 
 -14   3   9       14.47       75.56    139.17 o 
 -13   3   9      203.07      193.98     35.35 o 
 -12   3   9        7.83       53.07     24.08 o 
 -11   3   9     1198.58     1146.17     67.10 o 
 -10   3   9     1448.01     1402.01     50.92 o 
  -9   3   9      917.77     1035.51     69.57 o 
  -8   3   9      413.82      441.43     47.53 o 
  -7   3   9      592.70      373.06     61.82 o 
  -6   3   9       26.66       14.03     11.12 o 
  -5   3   9      277.32      356.98     21.10 o 
  -4   3   9      450.55      498.65     18.90 o 
  -3   3   9     4719.62     4880.14     66.83 o 
  -2   3   9     3552.58     3774.91     60.88 o 
  -1   3   9      149.18      149.05     15.50 o 
   0   3   9     5896.28     6082.40     67.45 o 
   1   3   9     6484.88     6860.61     86.07 o 
   2   3   9      718.89      653.79     42.62 o 
   3   3   9      699.03      472.99     29.02 o 
   4   3   9     2511.99     2387.78     47.80 o 
   5   3   9        8.02       36.59     28.81 o 
   6   3   9     2614.64     2676.78     52.56 o 
   7   3   9     2260.10     2086.61     58.09 o 
   8   3   9     8041.74     8217.21    124.59 o 
   9   3   9      206.80      172.08     27.53 o 
  10   3   9      265.22      209.96     37.14 o 
  11   3   9     1456.13     1430.53     75.85 o 
  12   3   9      554.35      525.13     67.51 o 
  13   3   9       48.74       27.47     41.16 o 
  14   3   9     1906.39     2237.61    140.69 o 
  15   3   9       60.74       -1.54     44.29 o 
 -16   4   9       28.52      -39.25     47.78 o 
 -15   4   9     1388.18     1587.91     88.79 o 
 -14   4   9      290.39      267.24     49.74 o 
 -13   4   9      447.44      527.33     56.84 o 
 -12   4   9       81.12      161.12     31.11 o 
 -11   4   9     1450.33     1490.68     56.18 o 
 -10   4   9      440.87      386.11     35.91 o 
  -9   4   9     1156.77     1012.33     56.08 o 
  -8   4   9     2928.01     2658.19    109.23 o 
  -7   4   9      866.03      700.78     47.77 o 
  -6   4   9     2215.50     2046.77     51.30 o 
  -5   4   9      304.98      352.64     21.52 o 
  -4   4   9      415.31      502.09     19.89 o 
  -3   4   9      475.24      572.10     20.21 o 
  -2   4   9      400.93      358.64     26.21 o 
  -1   4   9    12044.20    13026.82     87.97 o 
   0   4   9     1245.81     1336.36     29.89 o 
   1   4   9       20.78       41.94     14.46 o 
   2   4   9     1427.70     1224.46     58.10 o 
   3   4   9     9260.97     9419.93     92.20 o 
   4   4   9       24.69       -0.89     25.39 o 
   5   4   9     4075.59     3959.50     64.48 o 
   6   4   9     3376.74     3258.44     65.34 o 
   7   4   9     4598.41     4589.34     82.18 o 
   8   4   9      325.08      221.50     31.52 o 
   9   4   9     5101.25     5229.43    100.52 o 
  10   4   9      202.44      280.87     44.34 o 
  11   4   9      129.72      135.85     16.49 o 
  12   4   9       12.35       49.69     22.76 o 
  13   4   9     1199.54     1468.24    107.63 o 
  14   4   9        3.00       98.70     33.63 o 
 -16   5   9       33.82       72.60     37.27 o 
 -15   5   9     1660.34     1848.30    206.94 o 
 -14   5   9      104.08       90.24     26.95 o 
 -13   5   9       95.08      134.31     28.99 o 
 -12   5   9      195.99      190.24     36.79 o 
 -11   5   9      928.23     1010.51     68.66 o 
 -10   5   9      988.53      869.66     50.35 o 
  -9   5   9     2501.83     2657.42     69.42 o 
  -8   5   9     1414.75     1437.62     60.86 o 
  -7   5   9       95.30      100.22     16.32 o 
  -6   5   9      374.02      439.76     37.07 o 
  -5   5   9     1941.79     1422.64     43.72 o 
  -4   5   9       17.74       43.74     10.87 o 
  -3   5   9     4256.41     4279.98     59.39 o 
  -2   5   9     1267.35     1349.28     31.76 o 
  -1   5   9     1527.83     1637.55     30.25 o 
   0   5   9      572.87      561.47     17.56 o 
   1   5   9     5953.90     6062.51     78.81 o 
   2   5   9      375.77      294.83     29.74 o 
   3   5   9    14320.13    15290.39    158.32 o 
   4   5   9     4425.20     4309.89     72.27 o 
   5   5   9      583.76      483.31     24.36 o 
   6   5   9      119.94      129.69     12.85 o 
   7   5   9    11764.92    11698.54    137.35 o 
   8   5   9       14.79       -4.22     21.85 o 
   9   5   9        4.16       22.14     54.48 o 
  10   5   9      558.13      505.63     57.78 o 
  11   5   9      598.23      624.94     67.53 o 
  12   5   9      340.67      276.25     55.69 o 
  13   5   9       27.03       90.50     58.54 o 
  14   5   9        0.78       25.00     26.60 o 
 -16   6   9      216.44      191.36     53.20 o 
 -15   6   9      344.43      172.96     81.07 o 
 -14   6   9      867.86      881.03     65.23 o 
 -13   6   9      826.55      652.48     67.32 o 
 -12   6   9        0.78        6.30     26.37 o 
 -11   6   9      566.27      559.69     43.08 o 
 -10   6   9     1414.10     1185.38     47.85 o 
  -9   6   9       74.39       46.74     19.16 o 
  -8   6   9     1290.67     1364.68     60.15 o 
  -7   6   9     1104.40     1077.39     66.02 o 
  -6   6   9     1151.53      976.92     53.00 o 
  -5   6   9      134.96      145.41     21.78 o 
  -4   6   9     5757.88     5780.07     74.85 o 
  -3   6   9     1034.25     1005.89     39.22 o 
  -2   6   9     1508.27     1380.94     35.82 o 
  -1   6   9     1285.56     1418.24     28.55 o 
   0   6   9      938.74      723.02     31.01 o 
   1   6   9      172.94      265.67     20.23 o 
   2   6   9    13601.79    13820.40    145.19 o 
   3   6   9      921.95      981.26     48.64 o 
   4   6   9       85.00       99.32     10.21 o 
   5   6   9       21.72       29.48     11.11 o 
   6   6   9     1203.10     1185.21     44.81 o 
   7   6   9     1722.03     1882.47     53.51 o 
   8   6   9     1077.58      933.08     52.89 o 
   9   6   9     3600.22     3713.01     93.74 o 
  10   6   9       15.09       44.20     26.79 o 
  11   6   9      141.44      102.87     23.22 o 
  12   6   9     1350.58     1379.19     69.19 o 
  13   6   9      616.02      671.16     94.44 o 
  14   6   9      186.21      171.96     48.75 o 
 -16   7   9     1144.19     1416.20    151.31 o 
 -15   7   9       28.96      102.33     28.44 o 
 -14   7   9      177.10      204.02     54.43 o 
 -13   7   9      241.23      159.61     39.11 o 
 -12   7   9      774.57      791.35     43.68 o 
 -11   7   9      255.53      202.82     30.19 o 
 -10   7   9     1173.63     1070.29     49.75 o 
  -9   7   9      249.28      198.86     28.50 o 
  -8   7   9     1175.16     1217.60     55.65 o 
  -7   7   9      788.54      835.11     41.56 o 
  -6   7   9     1377.60     1475.73     55.17 o 
  -5   7   9       72.63       71.87     22.89 o 
  -4   7   9       17.23      -11.43     11.43 o 
  -3   7   9     1002.13     1144.41     41.04 o 
  -2   7   9      110.95       76.21     11.64 o 
  -1   7   9      469.00      455.94     26.23 o 
   0   7   9     1050.14     1060.44     44.60 o 
   1   7   9      233.24      273.84     23.73 o 
   2   7   9     1246.99     1208.61     43.29 o 
   3   7   9      203.43      178.46     21.79 o 
   4   7   9     6760.69     7300.88     81.83 o 
   5   7   9     4123.15     4015.29     75.84 o 
   6   7   9       34.95       36.30     11.35 o 
   7   7   9       37.98       44.67     14.38 o 
   8   7   9     6005.84     6494.49    116.05 o 
   9   7   9       16.25       57.36     20.85 o 
  10   7   9     1380.19     1512.73     97.98 o 
  11   7   9      710.81      694.95    111.87 o 
  12   7   9     1152.20     1338.26    108.33 o 
  13   7   9       31.22       60.70     37.31 o 
  14   7   9     1007.84     1252.63    235.47 o 
 -15   8   9      545.66      434.19    106.24 o 
 -14   8   9      638.66      756.38     76.45 o 
 -13   8   9      116.44      100.57     17.74 o 
 -12   8   9      369.67      373.37     53.98 o 
 -11   8   9     1894.49     2030.01     98.14 o 
 -10   8   9     1365.71     1521.14     55.68 o 
  -9   8   9      460.07      361.81     48.03 o 
  -8   8   9      890.32      889.99     60.28 o 
  -7   8   9     1467.09     1431.47     75.77 o 
  -6   8   9     1006.46     1065.02     61.51 o 
  -5   8   9     4019.35     4001.72     80.96 o 
  -4   8   9     1541.30     1546.63     40.79 o 
  -3   8   9     1882.49     1879.02     44.85 o 
  -2   8   9     3131.50     3279.04     64.36 o 
  -1   8   9     3714.17     3845.66     66.84 o 
   0   8   9     3197.16     3202.00     84.75 o 
   1   8   9      874.75      937.91     66.67 o 
   2   8   9     3005.91     2959.93     56.44 o 
   3   8   9     1586.02     1570.35     56.90 o 
   4   8   9     2089.90     2030.94     53.34 o 
   5   8   9     1989.60     2007.15     65.46 o 
   6   8   9     1307.05     1437.91     51.39 o 
   7   8   9      564.82      604.58     32.51 o 
   8   8   9     1229.60     1250.78     63.52 o 
   9   8   9      333.37      300.46     78.31 o 
  10   8   9      202.08      192.24     37.03 o 
  11   8   9      248.27      243.85     43.36 o 
  12   8   9       26.36       21.08     40.92 o 
  13   8   9      999.56      995.76     91.30 o 
  14   8   9       74.72      128.29     31.72 o 
 -15   9   9      499.24      614.06    109.34 o 
 -14   9   9       17.52       56.20     79.33 o 
 -13   9   9      763.85      771.47     69.51 o 
 -12   9   9       60.02       42.38     16.80 o 
 -11   9   9      575.26      603.54     63.19 o 
 -10   9   9       46.65       41.71     17.81 o 
  -9   9   9     3777.57     3673.48     68.23 o 
  -8   9   9      249.06      283.64     43.03 o 
  -7   9   9      220.08      194.95     32.74 o 
  -6   9   9      734.14      748.37     42.53 o 
  -5   9   9     2225.03     2031.06     50.43 o 
  -4   9   9       69.78       72.96     13.22 o 
  -3   9   9     7219.42     7754.17     93.59 o 
  -2   9   9     1008.69     1030.50     39.27 o 
  -1   9   9        3.28        8.04      9.06 o 
   0   9   9       17.09       -8.22     19.35 o 
   1   9   9     5291.37     5267.01     84.06 o 
   2   9   9     1436.35     1443.42     53.84 o 
   3   9   9    10274.90    10445.73    122.83 o 
   4   9   9     1215.66     1233.82     54.25 o 
   5   9   9     1774.12     1888.71     64.64 o 
   6   9   9      205.58      180.69     19.67 o 
   7   9   9     1918.12     1914.48     64.82 o 
   8   9   9      745.79      788.66     77.03 o 
   9   9   9      414.64      412.33     45.00 o 
  10   9   9       49.83       17.81     33.36 o 
  11   9   9     1214.66     1360.14     78.55 o 
  12   9   9        2.95       51.73     15.80 o 
  13   9   9        1.77       13.68     31.16 o 
  14   9   9        8.82       66.02     69.69 o 
 -15  10   9      482.94      443.14     97.97 o 
 -14  10   9      392.14      583.60     86.68 o 
 -13  10   9       67.02       69.99     24.59 o 
 -12  10   9      346.78      279.54     46.59 o 
 -11  10   9       41.22       44.92     15.87 o 
 -10  10   9      459.39      414.58     39.13 o 
  -9  10   9       69.40       45.43     22.06 o 
  -8  10   9      184.61      154.42     24.04 o 
  -7  10   9      487.60      444.38     45.97 o 
  -6  10   9      256.26      285.28     46.17 o 
  -5  10   9      869.70      841.73     54.60 o 
  -4  10   9     6978.11     7218.25    109.83 o 
  -3  10   9       11.32       43.22     14.29 o 
  -2  10   9      755.33      748.08     33.85 o 
  -1  10   9       70.48       89.24     13.15 o 
   0  10   9      921.09     1026.39     38.56 o 
   1  10   9      202.08      175.49     23.96 o 
   2  10   9     5315.89     5099.15    101.38 o 
   3  10   9     2526.37     2828.73     73.72 o 
   4  10   9      350.84      309.75    109.19 o 
   5  10   9      844.33      864.57     47.21 o 
   6  10   9     2738.66     2833.00     60.84 o 
   7  10   9     1216.87     1370.39    104.96 o 
   8  10   9      465.00      472.70     45.97 o 
   9  10   9     3149.88     3722.42    114.28 o 
  10  10   9      119.66      155.90     31.01 o 
  11  10   9      214.28      178.01     35.80 o 
  12  10   9      729.75      703.18     66.70 o 
  13  10   9     1607.41     1748.31    115.68 o 
  14  10   9      101.42       94.68     41.41 o 
 -15  11   9       25.81       16.48     61.05 o 
 -14  11   9       65.52       68.96     25.36 o 
 -13  11   9       21.62       39.72     32.12 o 
 -12  11   9     1841.50     2011.33    117.70 o 
 -11  11   9      322.65      363.31     45.17 o 
 -10  11   9       52.42       82.88     15.88 o 
  -9  11   9      269.65      333.82     36.40 o 
  -8  11   9       66.51       65.08     15.82 o 
  -7  11   9      237.09      207.33     28.75 o 
  -6  11   9     1871.55     1931.21     68.07 o 
  -5  11   9       34.42       64.33     27.47 o 
  -4  11   9      296.99      295.60     30.81 o 
  -3  11   9       42.56       25.35     15.80 o 
  -2  11   9     4057.04     4205.68     82.13 o 
  -1  11   9     1501.35     1458.13     43.45 o 
   0  11   9      276.86      264.31     28.52 o 
   1  11   9        4.89       -8.90     17.25 o 
   2  11   9      195.50      179.04     25.18 o 
   3  11   9      922.24      823.11     43.03 o 
   4  11   9     3526.03     4187.70    101.69 o 
   5  11   9       12.70        5.98     15.33 o 
   6  11   9       31.38       39.14     14.49 o 
   7  11   9      417.86      370.21     49.85 o 
   8  11   9     1399.17     1456.07     92.91 o 
   9  11   9       54.09       19.54     22.31 o 
  10  11   9     2380.67     2451.62    141.89 o 
  11  11   9       45.20       21.05     26.87 o 
  12  11   9      460.74      490.71     68.03 o 
  13  11   9      117.51       44.75     22.69 o 
 -14  12   9      794.40      909.74    196.57 o 
 -13  12   9        1.51      -29.29     29.29 o 
 -12  12   9        9.94      -10.14     40.06 o 
 -11  12   9      891.19      848.73     59.99 o 
 -10  12   9     1976.12     2277.87     68.49 o 
  -9  12   9        9.04       37.09     27.31 o 
  -8  12   9      640.83      641.72     41.12 o 
  -7  12   9     1042.53      966.29     84.88 o 
  -6  12   9       39.25       79.74     17.56 o 
  -5  12   9     3239.08     3450.41     89.45 o 
  -4  12   9     5806.08     5841.25    113.47 o 
  -3  12   9     3964.58     4012.37     82.69 o 
  -2  12   9      230.51      225.95     25.44 o 
  -1  12   9     2438.50     2120.20     59.91 o 
   0  12   9       12.30       59.88     13.85 o 
   1  12   9     1509.28     1495.49     53.56 o 
   2  12   9     5529.91     5559.25    125.82 o 
   3  12   9     3493.40     3694.95     92.15 o 
   4  12   9      861.48      902.29     57.01 o 
   5  12   9        2.01       57.41     16.23 o 
   6  12   9     1361.79     1384.61    136.96 o 
   7  12   9       81.56       80.07     14.85 o 
   8  12   9      354.24      447.18     93.51 o 
   9  12   9      134.68       87.74     21.95 o 
  10  12   9       18.14       57.08     30.37 o 
  11  12   9        2.71        4.37     29.18 o 
  12  12   9      241.58      158.51     33.46 o 
  13  12   9      230.03      114.16     24.97 o 
 -14  13   9        0.91       27.02     34.10 o 
 -13  13   9     1033.09     1053.58     79.13 o 
 -12  13   9      115.61       86.24     26.79 o 
 -11  13   9      187.18      124.86     29.60 o 
 -10  13   9       57.81       73.83     22.53 o 
  -9  13   9     2455.58     2779.30     69.17 o 
  -8  13   9       37.55       71.64     23.63 o 
  -7  13   9      259.83      182.94     24.36 o 
  -6  13   9      389.81      337.03     37.90 o 
  -5  13   9     1570.90     1384.33     49.60 o 
  -4  13   9      657.82      688.61     47.29 o 
  -3  13   9     3732.02     3776.55     71.68 o 
  -2  13   9     2569.12     2369.53     68.11 o 
  -1  13   9     1896.92     1940.95     59.53 o 
   0  13   9     1462.74     1408.90     55.47 o 
   1  13   9     5550.98     5859.82     89.21 o 
   2  13   9      394.83      436.02     57.30 o 
   3  13   9     1809.26     1681.83     64.32 o 
   4  13   9       55.06       94.41     28.17 o 
   5  13   9     3587.93     3992.55    107.33 o 
   6  13   9        2.21       12.85     38.09 o 
   7  13   9      983.56      948.15     61.48 o 
   8  13   9     1395.21     1369.24     76.85 o 
   9  13   9       25.80       55.83     46.10 o 
  10  13   9      620.86      591.53     62.57 o 
  11  13   9     1022.96     1216.01     68.59 o 
  12  13   9      130.33      152.93     32.10 o 
  13  13   9        5.43       -1.55     47.20 o 
 -14  14   9       83.09      110.91     30.19 o 
 -13  14   9       71.21       77.94     21.38 o 
 -12  14   9      218.25      183.32     30.15 o 
 -11  14   9     1108.51     1199.06     79.26 o 
 -10  14   9       62.83       76.04     36.46 o 
  -9  14   9        6.85       39.56     25.76 o 
  -8  14   9        3.31       10.25     16.21 o 
  -7  14   9      227.67      268.68     38.89 o 
  -6  14   9      215.29      177.26     23.43 o 
  -5  14   9     1043.73      885.77     43.71 o 
  -4  14   9      924.87      982.20     52.89 o 
  -3  14   9      599.08      574.18     34.49 o 
  -2  14   9        0.38        4.06     16.62 o 
  -1  14   9       23.26       64.71     14.54 o 
   0  14   9     1270.35     1388.97     57.54 o 
   1  14   9       96.62       81.76     17.55 o 
   2  14   9      493.54      544.31     56.52 o 
   3  14   9      669.09      551.17     35.20 o 
   4  14   9      202.41      169.74     24.35 o 
   5  14   9      485.55      375.94     60.86 o 
   6  14   9      529.06      557.33     81.94 o 
   7  14   9      810.42      906.38     64.12 o 
   8  14   9       80.31       72.83     29.66 o 
   9  14   9     2300.69     2591.70    114.75 o 
  10  14   9      217.93      203.64     42.31 o 
  11  14   9       48.30       68.19     25.65 o 
  12  14   9      208.68      152.41     31.19 o 
 -13  15   9       95.20       87.11     30.61 o 
 -12  15   9      762.95      876.00     63.94 o 
 -11  15   9     1055.88     1151.64     72.85 o 
 -10  15   9      591.80      527.78     56.90 o 
  -9  15   9      676.45      701.85     86.59 o 
  -8  15   9      585.85      699.20     62.90 o 
  -7  15   9        4.52       -2.89     18.71 o 
  -6  15   9     3429.28     3542.14     77.89 o 
  -5  15   9      809.40      810.77     41.44 o 
  -4  15   9      788.47      742.50     45.44 o 
  -3  15   9      363.02      397.20     26.59 o 
  -2  15   9     2683.80     3113.77     67.93 o 
  -1  15   9       19.43       51.62     17.12 o 
   0  15   9     4151.39     4302.69     68.98 o 
   1  15   9       73.22       44.89     16.74 o 
   2  15   9     1058.12     1163.60     53.59 o 
   3  15   9      363.88      410.98     50.84 o 
   4  15   9     1496.39     1352.38     79.14 o 
   5  15   9        2.55       27.61     28.74 o 
   6  15   9       69.14       44.48     26.44 o 
   7  15   9      157.62      113.98     29.87 o 
   8  15   9      669.22      748.12     60.54 o 
   9  15   9       19.83       65.39     23.05 o 
  10  15   9      838.84      897.00     71.30 o 
  11  15   9      182.02      147.72    109.81 o 
  12  15   9      295.87      307.73     66.33 o 
 -13  16   9       81.68       90.52     26.64 o 
 -12  16   9      154.27      121.74     23.79 o 
 -11  16   9       52.80       96.21     31.23 o 
 -10  16   9     1064.00     1057.00     63.68 o 
  -9  16   9       22.45       -0.12     26.83 o 
  -8  16   9      811.14      761.90     58.82 o 
  -7  16   9      855.55      975.02     50.81 o 
  -6  16   9      134.45      110.17     21.05 o 
  -5  16   9      893.65      952.28     53.66 o 
  -4  16   9      867.79      822.62     38.21 o 
  -3  16   9      539.88      659.88     30.39 o 
  -2  16   9      176.32      127.20     21.16 o 
  -1  16   9      677.66      615.79     42.43 o 
   0  16   9      337.01      376.70     34.57 o 
   1  16   9      157.89      185.40     29.75 o 
   2  16   9     4559.23     4532.43     87.31 o 
   3  16   9       15.86       24.16     13.72 o 
   4  16   9       76.30      146.11     35.63 o 
   5  16   9      192.10      244.27     44.24 o 
   6  16   9     1389.04     1355.95    122.59 o 
   7  16   9        0.81       33.78     28.59 o 
   8  16   9      196.97      204.39     43.34 o 
   9  16   9       15.89       46.87     18.05 o 
  10  16   9      232.58      253.45     43.64 o 
  11  16   9        8.08       20.21     38.47 o 
  12  16   9      378.66      377.72     74.60 o 
 -13  17   9      191.64      132.91     29.72 o 
 -12  17   9       92.99       85.02     28.69 o 
 -11  17   9       72.37      -17.46     44.12 o 
 -10  17   9       13.59      -49.65     49.65 o 
  -9  17   9     1271.27     1316.19     74.83 o 
  -8  17   9        1.14       49.47     31.00 o 
  -7  17   9       91.06       42.15     14.99 o 
  -6  17   9       62.63       66.40     15.58 o 
  -5  17   9      535.88      492.92     71.79 o 
  -4  17   9       15.40       34.94     16.31 o 
  -3  17   9     1212.11     1156.89     60.54 o 
  -2  17   9       17.65       27.03     28.62 o 
  -1  17   9        0.45       -0.70     18.69 o 
   0  17   9       30.44       36.94     13.48 o 
   1  17   9     1520.76     1523.91     61.75 o 
   2  17   9      617.56      525.49     46.62 o 
   3  17   9      119.54       85.23     32.44 o 
   4  17   9     2197.81     2405.86    144.78 o 
   5  17   9      832.58      990.72     90.38 o 
   6  17   9       49.53       30.80     30.31 o 
   7  17   9      993.60      953.79     69.51 o 
   8  17   9      529.88      528.09     51.08 o 
   9  17   9      127.47       95.51     25.91 o 
  10  17   9      672.82      677.56     66.94 o 
  11  17   9      405.05      433.07     63.95 o 
 -12  18   9       86.07       51.31     22.08 o 
 -11  18   9      493.33      431.93     66.25 o 
 -10  18   9      350.78      375.57     58.15 o 
  -9  18   9        4.17       -3.85     31.49 o 
  -8  18   9      655.54      808.75     69.11 o 
  -7  18   9       98.88       62.23     40.11 o 
  -6  18   9      220.62      195.88     29.67 o 
  -5  18   9     1285.84     1335.93     64.12 o 
  -4  18   9       17.80       32.12     18.79 o 
  -3  18   9      412.35      378.47     40.19 o 
  -2  18   9       21.31       14.95     25.38 o 
  -1  18   9     1238.75     1324.97     83.86 o 
   0  18   9      810.76      848.95     53.98 o 
   1  18   9      138.36      146.82     32.40 o 
   2  18   9        6.74       63.72     40.14 o 
   3  18   9     1645.80     1795.28    174.65 o 
   4  18   9      766.42      692.51     99.54 o 
   5  18   9     1250.82     1190.84     79.76 o 
   6  18   9      212.68      200.08     35.65 o 
   7  18   9      209.91      175.44     37.48 o 
   8  18   9      192.22      125.24     27.12 o 
   9  18   9      932.21     1248.93     77.04 o 
  10  18   9       51.89       48.23     29.10 o 
  11  18   9        2.63       24.33     31.67 o 
 -12  19   9      139.79      229.81     65.37 o 
 -11  19   9      385.25      355.64     89.34 o 
 -10  19   9      773.81      810.55    101.90 o 
  -9  19   9       32.78       69.19     50.98 o 
  -8  19   9      197.73      159.44     35.41 o 
  -7  19   9      204.32      160.26     30.21 o 
  -6  19   9     1141.49     1146.84     64.25 o 
  -5  19   9        4.77       17.21     21.81 o 
  -4  19   9      162.40      148.92     22.59 o 
  -3  19   9      870.91     1049.90    203.29 o 
  -2  19   9     1683.33     1773.89    110.28 o 
  -1  19   9       85.34       73.18     25.75 o 
   0  19   9     1249.96     1396.97    119.30 o 
   1  19   9      473.38      539.40     50.55 o 
   2  19   9      372.24      417.47     64.36 o 
   3  19   9      207.94      154.03     59.22 o 
   4  19   9      580.46      553.86     65.58 o 
   5  19   9      189.47      189.80     56.28 o 
   6  19   9      121.76      111.84     31.77 o 
   7  19   9       87.06      138.70     26.74 o 
   8  19   9      364.29      295.38     71.14 o 
   9  19   9       58.33      108.46     22.84 o 
  10  19   9       14.15       46.28    530.24 o 
 -11  20   9        8.87       47.48     34.00 o 
 -10  20   9      223.25      174.23     39.06 o 
  -9  20   9      187.74      109.33     28.54 o 
  -8  20   9      830.02      788.56     66.40 o 
  -7  20   9      651.71      846.72     75.01 o 
  -6  20   9       12.48       18.34     34.65 o 
  -5  20   9      225.90      190.99     35.99 o 
  -4  20   9     1218.15     1230.21    124.82 o 
  -3  20   9        9.73       21.26     17.73 o 
  -2  20   9      177.13      129.27     35.93 o 
  -1  20   9      912.69      912.54     77.90 o 
   0  20   9      863.24      790.23     60.81 o 
   1  20   9       85.70       48.17     29.52 o 
   2  20   9      643.57      684.00     60.97 o 
   3  20   9       30.17        9.61     37.44 o 
   4  20   9        7.56       44.25     21.45 o 
   5  20   9       11.47      -33.99     44.33 o 
   6  20   9     1238.47     1195.46     86.95 o 
   7  20   9      136.42      118.50     31.10 o 
   8  20   9      160.08      132.65     38.36 o 
   9  20   9      119.22       74.54     23.44 o 
 -10  21   9       39.13       61.87     28.93 o 
  -9  21   9      413.51      373.87     58.18 o 
  -8  21   9       30.76       47.35     25.55 o 
  -7  21   9      212.58      182.27     37.41 o 
  -6  21   9      168.78      159.66     33.56 o 
  -5  21   9      228.00      161.25     32.91 o 
  -4  21   9        0.49       28.38     29.58 o 
  -3  21   9      402.67      224.57     85.79 o 
  -2  21   9      223.31      120.22     35.54 o 
  -1  21   9      299.80      269.72     45.08 o 
   0  21   9       38.95       35.10     31.88 o 
   1  21   9     1429.88     1469.09    127.39 o 
   2  21   9        7.50      -37.56     55.26 o 
   3  21   9       71.34      112.16     33.79 o 
   4  21   9      460.86      621.20     73.06 o 
   5  21   9      511.35      457.74     60.58 o 
   6  21   9       24.97       13.35     24.84 o 
   7  21   9      285.10      235.51     38.67 o 
   8  21   9      260.11      164.53     37.96 o 
   9  21   9       80.49      111.05     25.78 o 
  -9  22   9       78.01       46.74     39.32 o 
  -8  22   9       36.49       92.22     35.56 o 
  -7  22   9     1555.50     1537.46     97.80 o 
  -6  22   9       25.61       66.54     24.87 o 
  -5  22   9      296.02      245.42     48.64 o 
  -4  22   9      143.64      114.06     28.74 o 
  -3  22   9      128.83      115.58     26.17 o 
  -2  22   9        3.22       26.94     42.55 o 
  -1  22   9     1449.76     1628.69    137.59 o 
   0  22   9      306.95      221.45     54.88 o 
   1  22   9       17.72       13.54     21.12 o 
   2  22   9       98.06      127.20     37.72 o 
   3  22   9      604.02      679.26    132.49 o 
   4  22   9      128.93       86.84     23.60 o 
   5  22   9      215.94      127.02     67.44 o 
   6  22   9        8.06       27.61     24.53 o 
   7  22   9       14.48       62.20     21.15 o 
   8  22   9       38.73       23.71     32.12 o 
  -9  23   9      407.69      398.12     83.23 o 
  -8  23   9      276.55      170.84     37.54 o 
  -7  23   9      171.63       79.79     38.18 o 
  -6  23   9      638.56      631.89     62.54 o 
  -5  23   9      427.33      414.40     56.08 o 
  -4  23   9       80.12       76.62     33.42 o 
  -3  23   9      241.32      220.44     80.87 o 
  -2  23   9      865.53      863.76    155.23 o 
  -1  23   9        9.64       -2.75     38.22 o 
   0  23   9      686.45      832.24     63.24 o 
   1  23   9      341.41      277.23     65.43 o 
   2  23   9      505.30      499.68     64.92 o 
   3  23   9       26.20       14.44     44.23 o 
   4  23   9        0.97       56.96     33.23 o 
   5  23   9      127.69      107.83     34.73 o 
   6  23   9       83.84       63.12     38.36 o 
   7  23   9      355.13      256.88     58.16 o 
  -8  24   9      492.34      378.41     92.27 o 
  -7  24   9        1.98       55.79     20.76 o 
  -6  24   9        1.55       29.47     21.26 o 
  -5  24   9       68.01      129.49     52.26 o 
  -4  24   9      359.31      502.40     77.08 o 
  -3  24   9        7.79        0.57     85.51 o 
  -2  24   9      289.81      210.12    101.19 o 
  -1  24   9       50.93       53.90     72.55 o 
   0  24   9     1537.61     1897.81    118.91 o 
   1  24   9        4.77       30.38     25.66 o 
   2  24   9       20.72      -25.65     51.20 o 
   3  24   9        9.48       70.61     53.02 o 
   4  24   9      154.70      242.55     65.78 o 
   5  24   9       25.27       84.76     60.64 o 
   6  24   9      358.97      359.48     80.00 o 
  -6  25   9      368.60      603.73    157.55 o 
  -5  25   9       39.11       50.22     36.28 o 
  -4  25   9        2.87       13.84     37.58 o 
  -3  25   9       17.91      -10.95     51.03 o 
  -2  25   9      203.93      216.28    175.34 o 
  -1  25   9       74.14       93.68     30.76 o 
   0  25   9      507.70      357.26    139.84 o 
   1  25   9      110.10       78.90     33.88 o 
   2  25   9      128.12       44.87     30.81 o 
   3  25   9       39.13       26.13     29.80 o 
   4  25   9      234.08      113.64     49.08 o 
   5  25   9       68.55       70.98     30.29 o 
  -4  26   9        4.53       61.14     30.45 o 
  -3  26   9       27.12      124.69     47.45 o 
  -2  26   9       23.88       25.20     38.94 o 
  -1  26   9     1234.80     1609.55    140.56 o 
   0  26   9       23.76      113.63     63.73 o 
   1  26   9       11.88       38.65     50.06 o 
   2  26   9       29.41       52.66     76.29 o 
   3  26   9      183.34      130.02     40.36 o 
 -16   0  10       36.55       32.72     43.06 o 
 -14   0  10     1874.84     2054.19    136.95 o 
 -12   0  10      395.06      345.33     76.02 o 
 -10   0  10     2658.03     2592.51    116.23 o 
  -8   0  10    16796.28    17836.59    327.47 o 
  -6   0  10     1838.73     1938.68     52.07 o 
  -4   0  10     7781.30     7341.82    102.11 o 
  -2   0  10     5872.97     5650.17    101.10 o 
   0   0  10     1959.77     2011.68     50.04 o 
   2   0  10      356.55      339.75     62.88 o 
   4   0  10      145.15      173.31     18.80 o 
   6   0  10     1655.70     1775.57     69.67 o 
   8   0  10      152.66      210.59     61.59 o 
  10   0  10       80.43       69.97     47.08 o 
  12   0  10     2133.20     2514.08    178.98 o 
  14   0  10      214.82      158.46     67.39 o 
 -16   1  10      624.36      661.53     71.18 o 
 -15   1  10      594.61      785.76     66.39 o 
 -14   1  10       80.02       79.79     21.86 o 
 -13   1  10      671.00      665.30     68.55 o 
 -12   1  10      262.25      231.64     34.86 o 
 -11   1  10     1112.96     1125.43     63.92 o 
 -10   1  10      508.41      555.68     41.82 o 
  -9   1  10     3253.22     3428.53     83.15 o 
  -8   1  10     1513.80     1580.38    121.72 o 
  -7   1  10      133.93      123.27     15.03 o 
  -6   1  10       94.44      112.46     15.26 o 
  -5   1  10      206.47      234.55     19.16 o 
  -4   1  10      660.72      665.95     26.91 o 
  -3   1  10     4129.88     3918.73     75.40 o 
  -2   1  10     4254.68     4123.87     57.16 o 
  -1   1  10      353.29      317.23     18.21 o 
   0   1  10      695.53      670.41     17.01 o 
   1   1  10     2820.72     2770.57     80.16 o 
   2   1  10      309.06      290.33     32.31 o 
   3   1  10      161.94      144.25     14.98 o 
   4   1  10     1127.99     1179.06     42.32 o 
   5   1  10      225.17      171.39     22.19 o 
   6   1  10      842.29      792.26     32.33 o 
   7   1  10     3073.94     3157.02     78.04 o 
   8   1  10     1849.29     1800.12     99.30 o 
   9   1  10       54.72       74.68     35.37 o 
  10   1  10     1950.16     2191.37    134.37 o 
  11   1  10      266.82      169.33     96.14 o 
  12   1  10       30.17       75.55     28.59 o 
  13   1  10      692.22      629.42     83.41 o 
  14   1  10     1871.71     2088.08    166.52 o 
 -16   2  10        6.26       51.02     28.55 o 
 -15   2  10     1734.95     1872.97     98.80 o 
 -14   2  10       64.58       79.90     21.42 o 
 -13   2  10        0.93       57.72     46.16 o 
 -12   2  10      216.84      204.21     34.96 o 
 -11   2  10     1938.20     1904.58     96.13 o 
 -10   2  10      344.74      269.55     44.82 o 
  -9   2  10      417.86      394.73     56.13 o 
  -8   2  10     1105.25     1028.52     47.10 o 
  -7   2  10     8304.01     7981.49     90.01 o 
  -6   2  10     1810.17     1503.96     41.65 o 
  -5   2  10      357.56      363.82     22.28 o 
  -4   2  10       24.10       26.10      9.21 o 
  -3   2  10      421.60      400.55     23.92 o 
  -2   2  10       24.99        9.82      9.02 o 
  -1   2  10    10235.66    10479.27     78.03 o 
   0   2  10      122.48       99.68     19.20 o 
   1   2  10      779.15      714.87     40.13 o 
   2   2  10      625.87      623.17     38.98 o 
   3   2  10      962.38      863.95     36.90 o 
   4   2  10      284.20      334.50     32.44 o 
   5   2  10     6133.87     6336.72     84.95 o 
   6   2  10      235.23      199.44     23.54 o 
   7   2  10     1817.95     1677.19     45.36 o 
   8   2  10       17.88       26.28     32.94 o 
   9   2  10     2574.97     2715.91    102.57 o 
  10   2  10        0.14       77.14     41.90 o 
  11   2  10      407.54      381.68     71.73 o 
  12   2  10       13.21       15.12     30.75 o 
  13   2  10     1088.40     1156.84     92.31 o 
  14   2  10       11.35       48.61     94.72 o 
 -16   3  10      376.95      229.92     51.11 o 
 -15   3  10     1154.48     1279.48    108.75 o 
 -14   3  10       81.49       50.04     24.35 o 
 -13   3  10      413.89      479.55     69.25 o 
 -12   3  10      397.56      288.54     43.51 o 
 -11   3  10       40.50       44.61     32.60 o 
 -10   3  10        0.87      -19.19     36.09 o 
  -9   3  10     5085.38     5383.39    109.43 o 
  -8   3  10     1024.76     1098.05     47.78 o 
  -7   3  10      164.56      158.47     21.07 o 
  -6   3  10     1094.32      867.01     35.45 o 
  -5   3  10     3176.53     3349.47     55.81 o 
  -4   3  10       14.39       11.70     12.09 o 
  -3   3  10     6816.11     7490.64     68.71 o 
  -2   3  10     1795.53     1879.23     42.14 o 
  -1   3  10      426.34      405.16     17.65 o 
   0   3  10      127.14      152.29     16.72 o 
   1   3  10     3866.55     4133.02     79.25 o 
   2   3  10        1.36       43.48     14.25 o 
   3   3  10     1332.20     1132.04     51.69 o 
   4   3  10     1123.67     1226.35     41.22 o 
   5   3  10      452.90      481.57     37.10 o 
   6   3  10     2455.36     2479.33     65.13 o 
   7   3  10     1335.24     1354.25     62.06 o 
   8   3  10     2179.26     2435.59     84.38 o 
   9   3  10        3.23       65.06     29.34 o 
  10   3  10      742.35      819.56     78.18 o 
  11   3  10      286.38      193.87     39.56 o 
  12   3  10      247.47      206.04     75.69 o 
  13   3  10      556.99      522.46    137.47 o 
  14   3  10      447.01      502.39     86.60 o 
 -16   4  10       13.13      136.60     45.89 o 
 -15   4  10       16.13       20.66     22.16 o 
 -14   4  10     1574.10     1721.38    117.88 o 
 -13   4  10        0.91       67.17     23.20 o 
 -12   4  10      402.29      379.70     46.11 o 
 -11   4  10       29.80       56.08     28.49 o 
 -10   4  10     2388.27     2377.25     66.27 o 
  -9   4  10      222.36      141.51     18.85 o 
  -8   4  10     3899.20     3927.41    100.02 o 
  -7   4  10     2018.18     2096.33     61.78 o 
  -6   4  10       99.80       77.66     13.82 o 
  -5   4  10      880.93      839.45     33.47 o 
  -4   4  10     7339.19     7956.94     71.79 o 
  -3   4  10       65.68       91.92     16.90 o 
  -2   4  10     6501.09     7331.52     69.90 o 
  -1   4  10      295.59      266.27     19.15 o 
   0   4  10     5281.73     6329.35     95.56 o 
   1   4  10     1288.71     1370.05     61.87 o 
   2   4  10     4914.55     4914.92     91.46 o 
   3   4  10       85.74       84.76     13.00 o 
   4   4  10     1982.14     1647.80     51.73 o 
   5   4  10     1135.54     1045.53     44.46 o 
   6   4  10     6396.27     6663.86     88.77 o 
   7   4  10      501.34      523.93     37.60 o 
   8   4  10      828.71      756.95     38.37 o 
   9   4  10      494.98      475.12     53.40 o 
  10   4  10      557.43      514.64     70.63 o 
  11   4  10      355.32      260.79     92.28 o 
  12   4  10      713.98      759.59    108.38 o 
  13   4  10      110.48       83.71     45.78 o 
  14   4  10       39.12       74.16     31.08 o 
 -15   5  10        7.19      -19.68     41.03 o 
 -14   5  10      397.28      382.92     51.07 o 
 -13   5  10      640.52      730.37     72.72 o 
 -12   5  10      650.93      673.11     53.28 o 
 -11   5  10      269.90      217.88     33.08 o 
 -10   5  10     1503.56     1661.09     58.13 o 
  -9   5  10      339.99      348.44     52.77 o 
  -8   5  10     2387.11     2433.29     75.40 o 
  -7   5  10      502.29      377.88     45.07 o 
  -6   5  10       50.98       63.89     25.48 o 
  -5   5  10      311.01      299.39     25.45 o 
  -4   5  10      153.06      142.75     15.19 o 
  -3   5  10      861.62      668.04     27.78 o 
  -2   5  10      275.14      352.39     27.68 o 
  -1   5  10      391.11      475.26     25.06 o 
   0   5  10     1046.32     1111.23     42.20 o 
   1   5  10      531.72      470.17     35.23 o 
   2   5  10      221.46      255.52     27.45 o 
   3   5  10      733.13      712.31     50.20 o 
   4   5  10     3717.43     3464.03     70.42 o 
   5   5  10      385.33      455.07     31.91 o 
   6   5  10     1046.08     1016.46     50.82 o 
   7   5  10     1204.12     1154.88     58.41 o 
   8   5  10     3482.84     3666.73     77.33 o 
   9   5  10        2.04       -0.43     25.28 o 
  10   5  10     1421.22     1494.18    108.32 o 
  11   5  10      645.65      559.27     91.33 o 
  12   5  10        1.57       52.35     22.14 o 
  13   5  10       33.55       71.26     22.60 o 
  14   5  10     1724.66     1925.91    196.50 o 
 -15   6  10     1102.70     1297.41    135.72 o 
 -14   6  10      573.85      500.38     64.00 o 
 -13   6  10       13.47       47.54     27.31 o 
 -12   6  10        2.10       48.28     33.13 o 
 -11   6  10     1630.88     1713.88     91.98 o 
 -10   6  10     3203.67     3359.44     76.16 o 
  -9   6  10       48.74       41.87     32.22 o 
  -8   6  10     2417.79     2468.59     68.41 o 
  -7   6  10     4560.83     4468.31     94.53 o 
  -6   6  10     2144.47     1999.35     67.30 o 
  -5   6  10       78.16       80.69     15.03 o 
  -4   6  10      981.69     1166.21     46.76 o 
  -3   6  10     3766.50     3939.47     59.90 o 
  -2   6  10     3932.46     3678.88     64.68 o 
  -1   6  10     2074.13     2218.88     43.72 o 
   0   6  10       32.89       17.72     10.05 o 
   1   6  10       67.39       65.05     31.20 o 
   2   6  10      349.38      318.28     35.16 o 
   3   6  10     3020.48     3055.43     71.24 o 
   4   6  10     7397.55     7415.13     95.09 o 
   5   6  10     2515.17     2419.99     67.94 o 
   6   6  10     2134.43     2103.98     67.30 o 
   7   6  10     1084.52     1104.19     49.05 o 
   8   6  10      285.75      306.94     40.89 o 
   9   6  10     2030.18     2232.71     91.33 o 
  10   6  10       56.34       83.74     24.84 o 
  11   6  10      532.65      580.78    118.93 o 
  12   6  10       46.18       90.75     27.92 o 
  13   6  10     1052.87     1245.40     95.31 o 
  14   6  10        5.61       17.95     56.69 o 
 -15   7  10      805.20      713.02     90.92 o 
 -14   7  10        2.56       65.93     31.73 o 
 -13   7  10     1159.81     1346.43     73.74 o 
 -12   7  10      100.86      109.23     22.85 o 
 -11   7  10      743.87      792.09     52.61 o 
 -10   7  10       28.39       49.00     18.54 o 
  -9   7  10     6402.07     7094.00    124.01 o 
  -8   7  10       80.54      110.19     21.44 o 
  -7   7  10      659.47      669.56     46.95 o 
  -6   7  10     1400.91     1490.92     62.47 o 
  -5   7  10     4706.56     4765.06     76.19 o 
  -4   7  10        0.08       19.34     14.40 o 
  -3   7  10     5188.57     5298.21     81.24 o 
  -2   7  10      311.61      322.21     20.63 o 
  -1   7  10      526.47      515.02     27.93 o 
   0   7  10     1492.69     1296.76     46.54 o 
   1   7  10      476.70      438.61     28.85 o 
   2   7  10      106.54      115.19     21.90 o 
   3   7  10     2809.32     2783.08     65.85 o 
   4   7  10     1799.71     1926.82     57.16 o 
   5   7  10      908.40      777.71     39.87 o 
   6   7  10       80.42       82.99     17.89 o 
   7   7  10     1718.61     1638.21     62.88 o 
   8   7  10      253.56      179.34     32.52 o 
   9   7  10       56.38        9.64     27.85 o 
  10   7  10      265.91      188.13     20.40 o 
  11   7  10     1556.91     1691.59    130.71 o 
  12   7  10       25.40       27.47     25.10 o 
  13   7  10      100.75       28.25     87.77 o 
  14   7  10      122.37      160.02     40.87 o 
 -15   8  10      760.72      858.71     99.69 o 
 -14   8  10      590.29      819.86    116.58 o 
 -13   8  10        7.21       38.52     20.43 o 
 -12   8  10      156.79       96.15     22.95 o 
 -11   8  10      904.42      889.98     51.80 o 
 -10   8  10     2418.83     2456.06     68.22 o 
  -9   8  10       11.05        2.75     29.36 o 
  -8   8  10     1884.55     2097.51     75.30 o 
  -7   8  10        3.60       38.81     14.93 o 
  -6   8  10      622.18      593.10     49.12 o 
  -5   8  10       22.69       46.99     18.09 o 
  -4   8  10     8373.83     8615.22     94.35 o 
  -3   8  10     1430.54     1459.30     41.18 o 
  -2   8  10      994.00      980.42     35.50 o 
  -1   8  10     1347.36     1388.55     38.98 o 
   0   8  10       61.43       64.67     38.69 o 
   1   8  10     3253.22     3111.44     71.91 o 
   2   8  10     4601.72     5043.60     98.93 o 
   3   8  10      883.02      906.26     44.59 o 
   4   8  10       28.78       20.03     27.60 o 
   5   8  10      267.04      234.49     34.12 o 
   6   8  10       54.66       53.00     19.71 o 
   7   8  10       19.92       39.48     17.24 o 
   8   8  10       10.26        5.33     24.98 o 
   9   8  10     3347.67     3553.54    107.88 o 
  10   8  10      489.54      474.34     61.07 o 
  11   8  10      442.17      339.19     70.14 o 
  12   8  10     1149.07     1289.22    203.67 o 
  13   8  10      428.68      298.85     77.52 o 
 -15   9  10       37.59       74.62     32.71 o 
 -14   9  10      386.01      417.05     84.31 o 
 -13   9  10       29.28      -20.67     44.53 o 
 -12   9  10     1600.57     1690.18     69.96 o 
 -11   9  10      100.59       78.15     21.16 o 
 -10   9  10      474.58      560.22     41.32 o 
  -9   9  10      839.89      832.00     51.99 o 
  -8   9  10      105.17       74.84     16.98 o 
  -7   9  10     1495.37     1371.36     49.97 o 
  -6   9  10     2099.51     2073.26     67.73 o 
  -5   9  10      311.12      359.23     36.22 o 
  -4   9  10     1056.35     1092.80     48.96 o 
  -3   9  10        1.82       42.61     12.45 o 
  -2   9  10        5.18       19.49     16.11 o 
  -1   9  10        8.37       26.96     12.43 o 
   0   9  10      643.31      653.52     35.39 o 
   1   9  10      561.28      549.90     31.92 o 
   2   9  10      455.27      504.39     33.24 o 
   3   9  10       15.00       26.83     22.60 o 
   4   9  10     3828.36     3874.71     85.67 o 
   5   9  10     1823.10     1752.31     60.38 o 
   6   9  10       45.98       54.96     14.63 o 
   7   9  10      105.29       82.40     13.80 o 
   8   9  10     1317.73     1363.87     72.89 o 
   9   9  10        1.85      -24.70     24.70 o 
  10   9  10     2889.80     3029.14    140.41 o 
  11   9  10      582.25      638.34     66.86 o 
  12   9  10       74.40       45.46     53.14 o 
  13   9  10       15.94       57.74     34.50 o 
 -15  10  10      134.43       15.95     62.45 o 
 -14  10  10      791.46      948.15     93.33 o 
 -13  10  10       95.62       93.80     26.50 o 
 -12  10  10        6.61       -8.53     24.87 o 
 -11  10  10      409.30      371.71     42.17 o 
 -10  10  10      753.75      922.61     77.34 o 
  -9  10  10        5.11       44.86     19.00 o 
  -8  10  10     2456.91     2367.76     75.52 o 
  -7  10  10      220.97      236.19     34.06 o 
  -6  10  10      940.65      930.29     62.60 o 
  -5  10  10     4268.96     4469.64     93.72 o 
  -4  10  10     1766.32     1887.91     69.83 o 
  -3  10  10      948.08      987.83     39.94 o 
  -2  10  10      714.84      672.09     32.39 o 
  -1  10  10     1283.79     1192.76     47.33 o 
   0  10  10      369.69      424.03     32.47 o 
   1  10  10      788.30      790.29     37.46 o 
   2  10  10     3715.88     3684.11     71.47 o 
   3  10  10     4284.94     4251.04     92.43 o 
   4  10  10       56.94      129.91     27.91 o 
   5  10  10      368.46      370.58     36.16 o 
   6  10  10       47.39       31.99     22.29 o 
   7  10  10       29.52       28.75     20.79 o 
   8  10  10      243.36      282.05     39.88 o 
   9  10  10     1014.29      985.52     55.64 o 
  10  10  10        0.44      -19.93     23.51 o 
  11  10  10      201.90      135.41     29.09 o 
  12  10  10      439.96      380.76     89.69 o 
  13  10  10      388.18      376.41     67.67 o 
 -14  11  10      129.99      150.51     42.83 o 
 -13  11  10     1156.23     1250.35     71.49 o 
 -12  11  10       91.99      105.01     25.86 o 
 -11  11  10      526.30      537.20     59.40 o 
 -10  11  10        9.76       52.24     20.36 o 
  -9  11  10     2237.40     2492.43     63.78 o 
  -8  11  10      148.77      179.57     31.74 o 
  -7  11  10     1244.67     1217.61     50.94 o 
  -6  11  10     1436.13     1298.44     50.10 o 
  -5  11  10     5507.53     5399.96    128.33 o 
  -4  11  10      458.82      382.09     38.18 o 
  -3  11  10     3972.70     4281.81    122.99 o 
  -2  11  10       80.71       78.82     12.57 o 
  -1  11  10      311.34      289.74     25.46 o 
   0  11  10     1432.34     1516.83     54.94 o 
   1  11  10     2428.63     2436.58     68.77 o 
   2  11  10     1243.20     1210.37     47.30 o 
   3  11  10     2722.46     2974.02     84.63 o 
   4  11  10      268.17      367.62     36.36 o 
   5  11  10      507.76      506.33     43.84 o 
   6  11  10      189.17      212.71     25.31 o 
   7  11  10      220.65      172.98     59.04 o 
   8  11  10      733.79      757.40     55.54 o 
   9  11  10      148.91      134.00     27.43 o 
  10  11  10      132.42      161.10     31.46 o 
  11  11  10     1183.36     1172.89     91.85 o 
  12  11  10        4.34       90.07     32.43 o 
 -14  12  10      136.41      151.72     31.73 o 
 -13  12  10       13.98       51.97     22.79 o 
 -12  12  10      388.95      403.50     53.29 o 
 -11  12  10      699.26      859.88     65.98 o 
 -10  12  10        6.99       20.74     17.59 o 
  -9  12  10      235.45      189.42     26.20 o 
  -8  12  10      689.06      719.86     56.19 o 
  -7  12  10       93.82      104.42     23.13 o 
  -6  12  10      131.86       83.93     35.41 o 
  -5  12  10      533.83      513.93     36.46 o 
  -4  12  10     4318.15     4339.77     92.41 o 
  -3  12  10     1680.12     1606.31     50.22 o 
  -2  12  10      934.51      845.42     38.32 o 
  -1  12  10       46.59       49.39     11.25 o 
   0  12  10     3676.56     3628.35     73.42 o 
   1  12  10       96.39       76.60     14.86 o 
   2  12  10     2659.37     2536.07     65.33 o 
   3  12  10     4946.06     5195.10     93.83 o 
   4  12  10      632.69      441.31     74.80 o 
   5  12  10      395.30      367.43     40.98 o 
   6  12  10     1612.38     1369.46     65.24 o 
   7  12  10        6.99       55.59     22.68 o 
   8  12  10       76.29       82.95     26.87 o 
   9  12  10     2064.63     2210.13    101.40 o 
  10  12  10      394.08      474.55     52.36 o 
  11  12  10      235.02      225.07     56.69 o 
  12  12  10      254.69      202.99     52.29 o 
 -14  13  10      137.00       92.92     34.19 o 
 -13  13  10      184.79      150.57     35.13 o 
 -12  13  10     1212.38     1360.11     83.83 o 
 -11  13  10      348.37      266.87     46.47 o 
 -10  13  10      322.99      290.06     44.91 o 
  -9  13  10     1471.70     1442.50     67.73 o 
  -8  13  10       11.91       33.17     19.80 o 
  -7  13  10        2.61       26.39     17.61 o 
  -6  13  10     3220.27     3145.01    105.18 o 
  -5  13  10     1245.55     1246.02     50.47 o 
  -4  13  10       87.30      117.57     19.03 o 
  -3  13  10      522.17      590.38     30.43 o 
  -2  13  10     2039.69     2001.79     53.56 o 
  -1  13  10        7.64       53.71     14.98 o 
   0  13  10      399.90      439.16     34.77 o 
   1  13  10       49.88       52.86     15.70 o 
   2  13  10     2008.36     1869.03     51.94 o 
   3  13  10      643.25      662.35    106.83 o 
   4  13  10     1644.68     1800.81     79.99 o 
   5  13  10      116.69       72.32     34.74 o 
   6  13  10      337.50      232.86     43.23 o 
   7  13  10       34.60       61.42     17.64 o 
   8  13  10      655.12      697.88     83.52 o 
   9  13  10       76.64       83.44     21.65 o 
  10  13  10     2088.72     2206.05    115.27 o 
  11  13  10        0.10      -35.94     35.94 o 
  12  13  10      187.25      129.76     84.41 o 
 -13  14  10       82.62       72.05     26.99 o 
 -12  14  10      184.28      165.68     43.75 o 
 -11  14  10      300.91      348.88     45.79 o 
 -10  14  10     1939.64     2281.39    114.44 o 
  -9  14  10       10.11       36.07     18.53 o 
  -8  14  10     1117.74     1244.71     64.82 o 
  -7  14  10      601.90      583.30     38.80 o 
  -6  14  10      497.28      466.38     51.75 o 
  -5  14  10     2419.39     2378.38     72.73 o 
  -4  14  10     3490.28     3855.69    110.93 o 
  -3  14  10       10.19       19.65     15.75 o 
  -2  14  10      106.50      139.62     18.69 o 
  -1  14  10     4324.04     4473.37     87.23 o 
   0  14  10       10.50       30.36     11.07 o 
   1  14  10      711.00      749.89     35.38 o 
   2  14  10     1762.42     1893.74     78.33 o 
   3  14  10       90.89       50.14     49.67 o 
   4  14  10      142.61       30.42     24.90 o 
   5  14  10      803.35      656.47     63.56 o 
   6  14  10       16.27       58.09     25.39 o 
   7  14  10       81.35       60.22     20.65 o 
   8  14  10     1047.97     1130.77     68.75 o 
   9  14  10      195.89      232.84    201.78 o 
  10  14  10      364.50      298.55     70.73 o 
  11  14  10       13.98       15.75     27.85 o 
  12  14  10      363.01      278.92     89.42 o 
 -13  15  10      588.36      712.27     73.68 o 
 -12  15  10      150.01      103.47     35.80 o 
 -11  15  10       92.66      117.62     31.89 o 
 -10  15  10      189.72      159.99     53.96 o 
  -9  15  10      880.01      842.11     66.18 o 
  -8  15  10       64.96       28.12     14.85 o 
  -7  15  10      350.97      365.75     38.26 o 
  -6  15  10        1.81       28.07     20.32 o 
  -5  15  10      473.99      588.91     47.99 o 
  -4  15  10       86.74       72.22     17.85 o 
  -3  15  10     1428.18     1593.68     63.78 o 
  -2  15  10      273.70      216.70     26.77 o 
  -1  15  10      105.02      111.85     21.44 o 
   0  15  10      468.88      565.39     33.04 o 
   1  15  10      783.82      780.74     32.42 o 
   2  15  10      171.70      153.05     39.83 o 
   3  15  10     1941.30     1931.55     65.73 o 
   4  15  10      299.56      360.02     46.69 o 
   5  15  10     1425.83     1498.25    103.09 o 
   6  15  10       75.11       35.45     27.32 o 
   7  15  10     1157.82     1195.61     68.87 o 
   8  15  10       50.18       77.62     26.95 o 
   9  15  10       25.30       78.91     25.93 o 
  10  15  10      636.22      553.88     68.19 o 
  11  15  10      743.05      747.10     75.44 o 
 -13  16  10       22.23       66.19     24.26 o 
 -12  16  10        4.63        8.20     27.47 o 
 -11  16  10      642.50      734.86     79.75 o 
 -10  16  10      148.92      139.43     26.18 o 
  -9  16  10        8.79       54.21     24.30 o 
  -8  16  10      156.20      122.15     19.03 o 
  -7  16  10      580.05      544.72     56.03 o 
  -6  16  10        0.16       22.01     18.68 o 
  -5  16  10        4.16       45.73     17.61 o 
  -4  16  10       48.81       68.38     15.68 o 
  -3  16  10      696.18      672.09     74.18 o 
  -2  16  10      240.94      361.72     53.74 o 
  -1  16  10       35.04        6.58     20.24 o 
   0  16  10      149.05       94.68     19.64 o 
   1  16  10     1372.50     1209.12     50.59 o 
   2  16  10      114.29       61.04     18.07 o 
   3  16  10     2077.89     2305.41    209.50 o 
   4  16  10      158.14      170.97     67.44 o 
   5  16  10     1198.14     1002.10    125.79 o 
   6  16  10      635.91      519.89    100.96 o 
   7  16  10        1.70       24.28     29.71 o 
   8  16  10       45.78       68.90     23.80 o 
   9  16  10     1492.37     1634.91     98.60 o 
  10  16  10       22.53       16.78     34.57 o 
  11  16  10       70.23       94.81     24.37 o 
 -12  17  10      228.79      169.79     41.27 o 
 -11  17  10      285.08      232.46     49.86 o 
 -10  17  10      291.75      322.67     58.94 o 
  -9  17  10      299.06      329.88     61.77 o 
  -8  17  10      262.77      209.78     36.14 o 
  -7  17  10      413.24      465.18     51.87 o 
  -6  17  10     2517.49     2892.08     82.73 o 
  -5  17  10       86.60      104.55     20.45 o 
  -4  17  10      228.99      231.79     40.61 o 
  -3  17  10      560.96      511.20     54.70 o 
  -2  17  10     3746.21     4035.86    101.92 o 
  -1  17  10        8.06       -0.89     13.73 o 
   0  17  10     1102.65     1112.28     57.86 o 
   1  17  10       34.48       59.78     10.34 o 
   2  17  10      387.13      359.72     46.52 o 
   3  17  10      670.10      631.66     66.49 o 
   4  17  10     1495.02     1732.06     97.07 o 
   5  17  10       25.18        9.39     44.98 o 
   6  17  10        9.15       11.77     25.85 o 
   7  17  10      182.77      123.65     32.31 o 
   8  17  10      571.82      674.28     98.75 o 
   9  17  10      138.60      108.86     33.69 o 
  10  17  10       69.96       31.81     25.91 o 
 -12  18  10       86.39       70.77     35.67 o 
 -11  18  10       30.32       52.99     36.03 o 
 -10  18  10      570.60      591.57     64.68 o 
  -9  18  10      116.26      122.79     47.40 o 
  -8  18  10      664.82      755.91     62.90 o 
  -7  18  10      544.55      582.91     85.03 o 
  -6  18  10        8.97       22.79     31.94 o 
  -5  18  10      604.57      681.56     51.09 o 
  -4  18  10      508.87      563.80     47.82 o 
  -3  18  10      494.25      587.91     49.55 o 
  -2  18  10       46.29       65.03     24.01 o 
  -1  18  10     1080.16     1168.83     59.35 o 
   0  18  10      225.40      269.15     37.56 o 
   1  18  10       67.72       84.00     15.30 o 
   2  18  10     1360.66     1566.14    119.75 o 
   3  18  10       49.80       28.76     26.23 o 
   4  18  10        9.90       16.86     24.63 o 
   5  18  10      135.34       89.32     36.41 o 
   6  18  10      497.58      450.95     62.88 o 
   7  18  10      124.17      117.69     22.72 o 
   8  18  10      452.87      383.31     53.77 o 
   9  18  10       83.53       76.31     27.04 o 
  10  18  10      194.32      106.53     33.27 o 
 -11  19  10      149.08      105.04     54.26 o 
 -10  19  10        4.73       83.89    203.22 o 
  -9  19  10      347.45      426.70    108.86 o 
  -8  19  10        2.57       -2.91     22.62 o 
  -7  19  10       29.98      101.82     24.54 o 
  -6  19  10      192.85      228.96     35.00 o 
  -5  19  10       77.21       85.76     21.94 o 
  -4  19  10      118.88      108.99     22.44 o 
  -3  19  10      494.63      514.51     58.84 o 
  -2  19  10      396.99      395.67     63.03 o 
  -1  19  10      138.81       83.00     14.81 o 
   0  19  10       53.09       51.01     22.43 o 
   1  19  10     2432.54     2651.66    186.17 o 
   2  19  10       98.40      110.19     28.51 o 
   3  19  10      146.88       43.73     32.42 o 
   4  19  10      712.82      694.15     72.64 o 
   5  19  10      874.88      918.52    110.53 o 
   6  19  10       51.85       61.11     21.90 o 
   7  19  10      845.11      898.01     71.47 o 
   8  19  10       90.89      116.61     35.23 o 
   9  19  10       73.36      102.34     27.05 o 
 -10  20  10      335.59      318.66     61.09 o 
  -9  20  10        0.18       15.31     33.72 o 
  -8  20  10       28.68       42.13     41.61 o 
  -7  20  10      307.32      269.47     44.71 o 
  -6  20  10      110.21       39.63     49.91 o 
  -5  20  10      924.81     1023.58     82.77 o 
  -4  20  10        2.32       13.60     19.96 o 
  -3  20  10       56.22       98.67     45.98 o 
  -2  20  10      324.36      301.24     51.24 o 
  -1  20  10     2076.89     2359.09    153.75 o 
   0  20  10      793.07      837.64     44.60 o 
   1  20  10       49.47       83.29   1329.89 o 
   2  20  10        4.36      -13.43     62.04 o 
   3  20  10      711.15      690.04     71.42 o 
   4  20  10        8.09       46.79     27.65 o 
   5  20  10      245.78      182.40     52.13 o 
   6  20  10      628.02      578.99     88.20 o 
   7  20  10        1.49       37.72     28.56 o 
   8  20  10      280.42      294.11     62.41 o 
   9  20  10      488.53      600.82     74.11 o 
 -10  21  10      272.28      290.32     51.00 o 
  -9  21  10      315.91      202.91     49.30 o 
  -8  21  10       19.37       47.15     37.21 o 
  -7  21  10      149.28      118.32     41.14 o 
  -6  21  10      868.99      992.18     85.86 o 
  -5  21  10      438.99      494.13     58.79 o 
  -4  21  10      352.26      323.26     51.26 o 
  -3  21  10      173.62      121.61     36.59 o 
  -2  21  10      817.06     1004.62     93.17 o 
  -1  21  10       29.80       43.88     22.22 o 
   0  21  10     1606.24     1632.46    179.78 o 
   1  21  10       58.49       63.62     42.32 o 
   2  21  10       31.79       -8.56     30.87 o 
   3  21  10      146.60      118.20     34.95 o 
   4  21  10      517.39      531.55     88.61 o 
   5  21  10       12.73       42.03     25.45 o 
   6  21  10      204.02      107.77     23.86 o 
   7  21  10      263.09      241.74     41.16 o 
   8  21  10      229.90      196.24     31.07 o 
  -9  22  10        4.30       52.84     40.68 o 
  -8  22  10      505.97      417.17    126.24 o 
  -7  22  10        0.88       20.46     24.62 o 
  -6  22  10       43.87       -2.46     37.73 o 
  -5  22  10      118.06       78.45     24.28 o 
  -4  22  10      766.59      709.29     82.20 o 
  -3  22  10        9.46        0.83     44.59 o 
  -2  22  10      438.01      329.77     91.58 o 
  -1  22  10      542.92      655.56    150.82 o 
   0  22  10      870.67      690.41    191.19 o 
   1  22  10        4.60       18.99     53.46 o 
   2  22  10      559.34      746.75     92.39 o 
   3  22  10        2.22       33.16     72.74 o 
   4  22  10      113.07       76.37     59.12 o 
   5  22  10        1.75       56.44    107.01 o 
   6  22  10      625.93      685.47     69.64 o 
   7  22  10       16.92        6.53     22.06 o 
  -8  23  10       51.72       65.09     24.17 o 
  -7  23  10       81.02       92.01     22.96 o 
  -6  23  10      326.20      282.18     58.55 o 
  -5  23  10        4.46       -2.43     64.36 o 
  -4  23  10        0.35       44.10     28.75 o 
  -3  23  10      418.23      398.81    116.99 o 
  -2  23  10      304.11      319.19     82.54 o 
  -1  23  10       11.61       22.97     28.65 o 
   0  23  10       43.90       76.86     48.39 o 
   1  23  10      568.50      651.47     76.85 o 
   2  23  10       57.32       79.56     30.10 o 
   3  23  10        9.07       40.04     78.66 o 
   4  23  10      317.33      276.88     72.20 o 
   5  23  10      275.30      212.22    118.61 o 
   6  23  10        2.60       19.48     25.39 o 
  -7  24  10      339.44      290.04     54.63 o 
  -6  24  10       10.66       68.37     24.01 o 
  -5  24  10      370.48      305.15     73.73 o 
  -4  24  10      117.09       76.98     31.58 o 
  -3  24  10        0.15        7.85     32.38 o 
  -2  24  10        0.18        5.70     82.58 o 
  -1  24  10     1854.97     2387.29    220.23 o 
   0  24  10        1.99      -18.94     66.75 o 
   1  24  10        9.37       91.70     59.60 o 
   2  24  10       56.16       44.89     35.34 o 
   3  24  10      187.93      239.68    131.16 o 
   4  24  10        6.00       35.44     24.44 o 
   5  24  10      595.03      446.42    100.71 o 
  -5  25  10       96.59       89.28     55.60 o 
  -4  25  10      259.22      157.07     62.27 o 
  -3  25  10      453.63      505.61    168.18 o 
  -2  25  10      218.22      171.05     70.92 o 
  -1  25  10       44.75      -65.57     65.57 o 
   0  25  10      571.19      749.75    176.59 o 
   1  25  10      491.23      635.15    121.16 o 
   2  25  10        0.05       -1.54     45.43 o 
   3  25  10       45.97       55.07     31.01 o 
  -2  26  10      125.76       94.95     52.25 o 
  -1  26  10        6.58      -67.12     67.12 o 
   0  26  10      297.33      225.81     96.15 o 
   1  26  10        1.06      -70.98     70.98 o 
 -15   0  11      669.45      665.86     85.89 o 
 -13   0  11      169.56      142.81     38.70 o 
 -11   0  11     2884.51     3404.54    146.91 o 
  -9   0  11      192.18      265.15     87.54 o 
  -7   0  11    10975.26    11438.65    278.77 o 
  -5   0  11     1279.68     1583.91     62.18 o 
  -3   0  11      678.65      664.70     45.46 o 
  -1   0  11     5876.79     5924.26    117.34 o 
   1   0  11     3497.81     3899.65    158.89 o 
   3   0  11     1541.67     1413.82     74.84 o 
   5   0  11     4395.52     4422.40    135.77 o 
   7   0  11     2355.14     2739.33    205.65 o 
   9   0  11     2003.20     1831.30    156.65 o 
  11   0  11      989.48     1098.74    110.16 o 
  13   0  11      942.22     1312.31    143.55 o 
 -15   1  11      331.06      348.27     52.65 o 
 -14   1  11      170.90      197.44     34.54 o 
 -13   1  11      753.63      760.60     61.21 o 
 -12   1  11      353.18      373.12     45.30 o 
 -11   1  11       61.52      119.09     26.54 o 
 -10   1  11      365.46      378.76     36.30 o 
  -9   1  11     4266.81     4505.14     92.64 o 
  -8   1  11      172.41      117.15     15.58 o 
  -7   1  11     3530.41     3613.78     87.13 o 
  -6   1  11     1153.94     1233.26     41.87 o 
  -5   1  11     2460.56     2604.58     45.65 o 
  -4   1  11      113.18      198.93     29.34 o 
  -3   1  11     9603.39    10103.74     92.55 o 
  -2   1  11      827.85      786.43     30.60 o 
  -1   1  11       33.38        0.77      9.77 o 
   0   1  11      117.38      103.54     10.41 o 
   1   1  11     3527.19     3554.57     76.29 o 
   2   1  11       24.35       30.33     16.05 o 
   3   1  11     1359.85     1338.06     55.89 o 
   4   1  11      486.71      531.57     40.71 o 
   5   1  11       52.20       45.18     28.06 o 
   6   1  11      616.40      571.77     44.35 o 
   7   1  11      813.52      748.27     38.02 o 
   8   1  11      517.73      530.02     57.81 o 
   9   1  11        0.27       14.14     71.83 o 
  10   1  11      636.18      653.35     96.06 o 
  11   1  11       55.22       55.68     28.13 o 
  12   1  11       89.47       94.31     36.54 o 
  13   1  11      401.03      438.40     91.18 o 
  14   1  11      493.07      658.71    134.68 o
[truncated: 176,502 more chars]
